# Supplementary material for: A taxonomic revision of Curarea Barneby & Krukoff (Menispermaceae)
Source: PhytoKeys. 2018 Jun 21;(100):9–89. doi: 10.3897/phytokeys.100.21828 (PMC6023953; doi:10.3897/phytokeys.100.21828)
Supplement: XML Treatment for Curarea barnebyana [file phytokeys.100.21828-treatment2.xml]

<!DOCTYPE tp:taxon-treatment
  PUBLIC "-//TaxonX//DTD Taxonomic Treatment Publishing DTD v0 20100105//EN" "tax-treatment-NSO.dtd">
<tp:taxon-treatment xmlns:tp="http://www.plazi.org/taxpub"><tp:treatment-meta><kwd-group><label>Taxon classification</label><kwd><named-content xmlns:xlink="http://www.w3.org/1999/xlink" content-type="kingdom">Plantae</named-content></kwd><kwd><named-content xmlns:xlink="http://www.w3.org/1999/xlink" content-type="order">Ranunculales</named-content></kwd><kwd><named-content xmlns:xlink="http://www.w3.org/1999/xlink" content-type="family">Menispermaceae</named-content></kwd></kwd-group><mixed-citation publication-type="journal"><person-group><name><surname>Ortiz</surname><given-names>Rosa del C.</given-names></name></person-group><article-title>A taxonomic revision of <italic><tp:taxon-name><tp:taxon-name-part taxon-name-part-type="genus" reg="Curarea">Curarea</tp:taxon-name-part></tp:taxon-name></italic> Barneby &amp; Krukoff (<tp:taxon-name><tp:taxon-name-part taxon-name-part-type="family">Menispermaceae</tp:taxon-name-part></tp:taxon-name>)</article-title><source>PhytoKeys</source><day>21</day><month>6</month><year>2018</year><volume>2018</volume><issue>100</issue><fpage>9</fpage><lpage>89</lpage><pub-id pub-id-type="doi">10.3897/phytokeys.100.21828</pub-id></mixed-citation></tp:treatment-meta><tp:nomenclature><label>1.</label><tp:taxon-name>
            <tp:taxon-name-part taxon-name-part-type="genus" reg="Curarea">Curarea</tp:taxon-name-part>
            <tp:taxon-name-part taxon-name-part-type="species" reg="barnebyana">barnebyana</tp:taxon-name-part>
            <object-id xmlns:xlink="http://www.w3.org/1999/xlink" content-type="ipni" xlink:type="simple">urn:lsid:ipni.org:names:77185798-1</object-id>
          </tp:taxon-name><tp:taxon-authority>R.Ortiz</tp:taxon-authority><tp:taxon-status xmlns:xlink="http://www.w3.org/1999/xlink" xlink:type="simple">sp. nov.</tp:taxon-status><xref ref-type="fig" rid="F11">Figs 11</xref><xref ref-type="fig" rid="F12">, 12</xref></tp:nomenclature><tp:treatment-sec sec-type="diagnosis" id="SECID0EB1DI"><title>Diagnosis.</title><p>The species is distinguished by its coriaceous leaves that are narrowly ovate or elliptic, with dense brown villous indumentum, primary branches of the staminate inflorescence contracted/condensed and drupelets broadly obovoid or ellipsoid.</p></tp:treatment-sec><tp:treatment-sec sec-type="material" id="SECID0EG1DI"><title>Type.</title><p>Ecuador. Pastaza: Pastaza Canton, pozo petrolero “Moretecocha” de ARCO 75 km al. este de Puyo, bosque húmedo tropical, <named-content xmlns:xlink="http://www.w3.org/1999/xlink" content-type="dwc:verbatimCoordinates" xlink:type="simple"><named-content content-type="geo-json" specific-use="{&#34;type&#34;:&#34;Point&#34;,&#34;coordinates&#34;:[-77.416667,-1.566667]}" id="NCID0EP1DI" xlink:type="simple">01°34'S; 77°25'W</named-content></named-content>, 580 m, 4–21 Oct 1990, (♂ fl), <italic>Gudiño, Quelal &amp; Caiga 952</italic> (holotype: MO!; isotypes: QCNE!, NY!, US!).</p></tp:treatment-sec><tp:treatment-sec sec-type="notes" id="SECID0EW1DI"><title>Note.</title><p>
            <xref ref-type="bibr" rid="B47">Ortiz-Gentry (2000</xref>; unpublished MS thesis) provisionally used the epithet <italic>phaeofusca</italic> for this taxon.</p></tp:treatment-sec><tp:treatment-sec sec-type="description" id="SECID0EC2DI"><title>Description.</title><p>Large canopy <italic>lianas</italic> about 20–30 m tall; older stem 6–20 cm wide, strongly flattened, with shallow lengthwise fissures; bark dark brown; branchlets densely coarsely dark brown villous tomentose. <italic>Leaves</italic>: blades 9–15 × 6–11 cm, ovate to elliptic, subcoriaceous to coriaceous when mature or when exposed to direct sunlight in the canopy; surfaces discolorous, lustrous and glabrous adaxially, coarsely dark brown or cream villous abaxially, trichomes concealing the epidermis at all stages, base obtuse to rounded, apex acuminate or retuse, cuspidate when juvenile, 5(7) palmati- or plinerved, innermost pair of main veins acrodromous perfect on mature leaves, acrodromous imperfect on juvenile ones, midrib and secondary veins slightly impressed adaxially, conspicuously raised abaxially, secondary veins 1–2 pairs, arising above the middle of the blade, veinlets immersed on the adaxial surface, raised abaxially; petioles 2.5–8.5(–15) cm long, terete, densely dark brown villous, apical pulvinus terete, rugulose. <italic>Staminate inflorescences</italic> solitary, axillary or slightly supra-axillary, thyrsi (Fig. <xref ref-type="fig" rid="F11">11A–B</xref>), densely dark brown villous; axes 7.4–9 cm long; primary branches, 1.2–1.9 cm long, with compact and reduced (0–1) branching orders; bracts 0.9–1.1 mm long, narrowly ovate, concave, fleshy, glabrous adaxially, dense dark brown villous abaxially. <italic>Pistillate inflorescences</italic>, solitary or fascicled, axillary, few-flowered thyrsi, the primary branches reduced to single flowers (Fig. <xref ref-type="fig" rid="F12">12A</xref>), indumentum as on staminate inflorescences; axes 4.8–5.3 cm long, terete or angular; bracts 0.7–1.1 mm long, ovate, concave, fleshy, glabrous adaxially, brown villous abaxially. <italic>Staminate flowers</italic> 1.4–1.7 mm long, cream to brownish; pedicels ca. 0.9–1.9 mm long, terete, indumentum as on the axis; bracteoles 1–2, 0.3 × 0.1–0.2 mm, ovate to oblong, fleshy, glabrous adaxially, brown tomentose abaxially; sepals 6, glabrous adaxially, brown tomentose abaxially; outer sepals 0.6–0.7 × 0.3–0.5 mm, ovate or oblong, base truncate, apex acute; inner sepals 1.3–1.5 × 1–1.3 mm, obovate or obovate-rhombic, base obtuse, apex obtuse or rounded, tip of inner sepals erect but not reflexed past anthesis; petals 6, 0.6–0.7 × 0.3–0.5 mm, inner ones a little narrower, obovate-rhombic, weakly concave, glabrous adaxially and abaxially, base obtuse to cuneate-truncate (shortly clawed), lateral margins inflexed, partially clasping the filaments, apex obtuse, acute or weakly retuse; stamens 6; filaments 0.4–0.5 mm long, clavate, moderately thick, free or shortly connivent, glabrous; anthers 0.2–0.3 mm long, erect, connective forming a conical-shaped protrusion adaxially, (Fig. <xref ref-type="fig" rid="F11">11G</xref>), not protruding beyond thecae apically. <italic>Pistillate flowers</italic> 1.6 mm long, brownish; pedicels 3.2–3.6 mm long, terete; bracteoles 2, 0.4–0.5 × 0.3 mm, ovate, fleshy, glabrous adaxially, brown tomentose abaxially; sepals 6–9, in 2–3 whorls, weakly concave, slightly fleshy to fleshy, glabrous adaxially, brown tomentose abaxially; outer sepals, 0.6–0.9 × 0.3–0.6 mm, ovate or oblong, base truncate, apex obtuse; middle sepals ca. 0.9 × 0.8 mm, obovate, base and apex obtuse; inner sepals 1.1–1.6 × 1–1.5 mm, weakly obovate or elliptic, base and apex obtuse, tips erect to reflexed past anthesis; petals 3, 0.8–1.3 × 0.6–1.4 mm, spatulate, weakly concave, glabrous adaxially, glabrous or sparsely tomentose abaxially, base clawed, apex retuse; carpels 3, 0.4–0.9 × 0.3–0.7 mm, dark brown villous tomentose, indumentum appressed-ascending; style 0.4–0.5 mm long. <italic>Infructescences</italic> axes 2–6.7 × 0.3–0.5 cm, indumentum as on pistillate inflorescences; fruiting pedicel 0.3–0.6 cm, clavate; carpophores triangular or subglobose, ca. 3.6 mm long, convex at apex, dark brown villous. <italic>Drupelets</italic> 2.9–4.5 × 2.3 3.1 cm, yellow or orange when ripe, narrowly obovoid to ellipsoid (Fig. <xref ref-type="fig" rid="F12">12F</xref>), weakly laterally flattened, at times gradually attenuate toward the base; base obtuse, strongly eccentrically attached; stylar scar not apparent; exocarp 4–6 mm thick, surface rugose, dark brown villous tomentose, granular when dried; mesocarp thin, mucilaginous; endocarp 2.5–3.5 × 1.5–1.9 cm, chartaceous, surface smooth. <italic>Seeds</italic> with embryo 5.8–6.9 cm long, cotyledons slightly unequal.</p><fig id="F11" position="float" orientation="portrait"><label>Figure 11.</label><caption><p>
                <italic><tp:taxon-name><tp:taxon-name-part taxon-name-part-type="genus" reg="Curarea">Curarea</tp:taxon-name-part> <tp:taxon-name-part taxon-name-part-type="species" reg="barnebyana">barnebyana</tp:taxon-name-part></tp:taxon-name></italic> staminate plant: <bold>A</bold> flowering branch <bold>B</bold> detail of inflorescence <bold>C</bold> flower bud <bold>D</bold> inner sepal, adaxial surface <bold>E–F</bold> outer and inner petals, adaxial and abaxial surfaces <bold>G–H</bold> outer stamens, latero-adaxial and abaxial surfaces (based on <italic>Gudiño et al. 952</italic>).</p></caption><graphic xmlns:xlink="http://www.w3.org/1999/xlink" xlink:href="phytokeys-100-009-g011.jpg" position="float" orientation="portrait" xlink:type="simple" id="oo_211308.jpg"/></fig><fig id="F12" position="float" orientation="portrait"><label>Figure 12.</label><caption><p>
                <italic><tp:taxon-name><tp:taxon-name-part taxon-name-part-type="genus" reg="Curarea">Curarea</tp:taxon-name-part> <tp:taxon-name-part taxon-name-part-type="species" reg="barnebyana">barnebyana</tp:taxon-name-part></tp:taxon-name></italic> pistillate plant: <bold>A</bold> inflorescence <bold>B</bold> flower <bold>C</bold> opened flower showing the petals and carpels <bold>D</bold> innermost sepal, adaxial surface <bold>E</bold> petal, abaxial surface <bold>F</bold> fruit, lateral surface. (<bold>A–E</bold> based on <italic>Ortiz &amp; Vargas 200</italic> <bold>F</bold> based on <italic>Dik 1213</italic>).</p></caption><graphic xmlns:xlink="http://www.w3.org/1999/xlink" xlink:href="phytokeys-100-009-g012.jpg" position="float" orientation="portrait" xlink:type="simple" id="oo_211309.jpg"/></fig></tp:treatment-sec><tp:treatment-sec sec-type="distribution" id="SECID0E35DI"><title>Distribution and ecology.</title><p>Andean foothills of eastern Ecuador and eastern Peru (Fig. <xref ref-type="fig" rid="F9">9</xref>), at elevations of 200–450 m in tropical wet forest. Staminate flowering specimens were collected in January, June and October; fruiting and old pistillate flowering specimens were collected in January and June.</p></tp:treatment-sec><tp:treatment-sec sec-type="Common names and uses. Ecuador" id="SECID0EG6DI"><title>Common names and uses. Ecuador.</title><p>“jondomebo” (Huaorani) (<italic>Gudiño et al. 952</italic>, ♂ fl).</p></tp:treatment-sec><tp:treatment-sec sec-type="Eponymy" id="SECID0EO6DI"><title>Eponymy.</title><p>The specific epithet honours the late Dr. Rupert <tp:taxon-name><tp:taxon-name-part taxon-name-part-type="genus" reg="Curarea">C.</tp:taxon-name-part></tp:taxon-name> Barneby whose work has laid the foundations for all subsequent taxonomic studies of neotropical <tp:taxon-name><tp:taxon-name-part taxon-name-part-type="family">Menispermaceae</tp:taxon-name-part></tp:taxon-name>.</p></tp:treatment-sec><tp:treatment-sec sec-type="conservation status" id="SECID0EAAAK"><title>Conservation status.</title><p>The calculated Extent of Occurrence (<abbrev xmlns:xlink="http://www.w3.org/1999/xlink" xlink:title="Extent of Occurrence" id="ABBRID0EGAAK" xlink:type="simple">EOO</abbrev>) based on ten collections representing six localities of <italic><tp:taxon-name><tp:taxon-name-part taxon-name-part-type="genus" reg="Curarea">C.</tp:taxon-name-part> <tp:taxon-name-part taxon-name-part-type="species" reg="barnebyana">barnebyana</tp:taxon-name-part></tp:taxon-name></italic> resulted in 72,674 km<sup>2</sup>, whereas the Area of Occupancy (<abbrev xmlns:xlink="http://www.w3.org/1999/xlink" xlink:title="Area of Occupancy" id="ABBRID0EXAAK" xlink:type="simple">AOO</abbrev>) was estimated as 24 km<sup>2</sup>. Of the six sub populations representing four locations, two of the latter are found nearby private or national protected areas in eastern Ecuador and is very likely that more individuals will be found within these areas. Of the two other locations found across the border, in Peru, one of them is in a rather continuous tract of forests, whereas the other is found in a nearby area where there is increasing deforestation, which may result not only in a decline in habitat quality, but also likely reduction of the geographic range of the species in the future. Based on these considerations, <italic><tp:taxon-name><tp:taxon-name-part taxon-name-part-type="genus" reg="Curarea">C.</tp:taxon-name-part> <tp:taxon-name-part taxon-name-part-type="species" reg="barnebyana">barnebyana</tp:taxon-name-part></tp:taxon-name></italic> is assigned a preliminary status of “Vulnerable ” [VU, A3c + B1b(i,ii,iii,iv) + B2b(i,ii,iii,iv)].</p></tp:treatment-sec><tp:treatment-sec sec-type="discussion" id="SECID0EIBAK"><title>Discussion.</title><p>
            <italic><tp:taxon-name><tp:taxon-name-part taxon-name-part-type="genus" reg="Curarea">C.</tp:taxon-name-part> <tp:taxon-name-part taxon-name-part-type="species" reg="barnebyana">barnebyana</tp:taxon-name-part></tp:taxon-name></italic> is recognised by its large obovoid or ellipsoid and weakly laterally flattened drupelets covered with a dark brown villous tomentose indumentum and borne on claviform fruiting pedicels. Similar indumentum is found in <italic><tp:taxon-name><tp:taxon-name-part taxon-name-part-type="genus" reg="Curarea">C.</tp:taxon-name-part> <tp:taxon-name-part taxon-name-part-type="species" reg="tecunarum">tecunarum</tp:taxon-name-part></tp:taxon-name></italic>, but the primary branches of the staminate inflorescences of the latter are laxly branched, while the primary branches of the inflorescences of <italic><tp:taxon-name><tp:taxon-name-part taxon-name-part-type="genus" reg="Curarea">C.</tp:taxon-name-part> <tp:taxon-name-part taxon-name-part-type="species" reg="barnebyana">barnebyana</tp:taxon-name-part></tp:taxon-name></italic> are condensed similar to those of <italic><tp:taxon-name><tp:taxon-name-part taxon-name-part-type="genus" reg="Curarea">C.</tp:taxon-name-part> <tp:taxon-name-part taxon-name-part-type="species" reg="crassa">crassa</tp:taxon-name-part></tp:taxon-name></italic> and <italic><tp:taxon-name><tp:taxon-name-part taxon-name-part-type="genus" reg="Curarea">C.</tp:taxon-name-part> <tp:taxon-name-part taxon-name-part-type="species" reg="candicans">candicans</tp:taxon-name-part></tp:taxon-name></italic> (see discussion under <italic><tp:taxon-name><tp:taxon-name-part taxon-name-part-type="genus" reg="Curarea">C.</tp:taxon-name-part> <tp:taxon-name-part taxon-name-part-type="species" reg="crassa">crassa</tp:taxon-name-part></tp:taxon-name></italic>). Shared anatomical features amongst these species, which make up group 1, are summarised in Table <xref ref-type="table" rid="T5">5</xref>. In the fruiting condition, <italic><tp:taxon-name><tp:taxon-name-part taxon-name-part-type="genus" reg="Curarea">C.</tp:taxon-name-part> <tp:taxon-name-part taxon-name-part-type="species" reg="barnebyana">barnebyana</tp:taxon-name-part></tp:taxon-name></italic> loosely resembles <italic><tp:taxon-name><tp:taxon-name-part taxon-name-part-type="genus" reg="Curarea">C.</tp:taxon-name-part> <tp:taxon-name-part taxon-name-part-type="species" reg="crassa">crassa</tp:taxon-name-part></tp:taxon-name></italic>, but it is readily distinguished by its relatively long (ca. 8 cm in length) infructescence axis, clavate fruiting pedicels and narrowly obovoid to ellipsoid drupelets that are weakly laterally flattened and have a dark brown indumentum. <italic><tp:taxon-name><tp:taxon-name-part taxon-name-part-type="genus" reg="Curarea">Curarea</tp:taxon-name-part> <tp:taxon-name-part taxon-name-part-type="species" reg="crassa">crassa</tp:taxon-name-part></tp:taxon-name></italic>, on the other hand, has a short (ca. 0.5–2 mm long) infructescence axis, terete fruiting peduncles and broadly obovoid drupelets with a dense, golden villous indumentum.</p></tp:treatment-sec><tp:treatment-sec sec-type="Paratypes" id="SECID0EVEAK"><title>Paratypes.</title><p>
            <bold>ECUADOR</bold>. <bold>Napo</bold>: Parque Nacional Yasuní, Pozo Petrolero Daimi 2, <named-content xmlns:xlink="http://www.w3.org/1999/xlink" content-type="dwc:verbatimCoordinates" xlink:type="simple"><named-content content-type="geo-json" specific-use="{&#34;type&#34;:&#34;Point&#34;,&#34;coordinates&#34;:[-76.183333,-0.916667]}" id="NCID0ECFAK" xlink:type="simple">00°55'S; 076°11'W</named-content></named-content>, 200 m, 26 May–8 Jun 1988, (fl bud), <italic>Cerón &amp; Hurtado 4094</italic> (MO!, QCNE!); Canton Tena Estación Biológica Jatun Sacha, 8 km al. este de Misahuallí, bosque muy húmedo tropical, <named-content xmlns:xlink="http://www.w3.org/1999/xlink" content-type="dwc:verbatimCoordinates" xlink:type="simple"><named-content content-type="geo-json" specific-use="{&#34;type&#34;:&#34;Point&#34;,&#34;coordinates&#34;:[-77.600000,-1.066667]}" id="NCID0EMFAK" xlink:type="simple">01°04'S; 077°36'W</named-content></named-content>, 400 m, 23–31 Jan 1989, (imm fr), <italic>Cerón 6008</italic> (G!, MO!, NY!, QCNE!); Reserva Etnica Huaorani, Carretera y oleoducto de Maxus en construcción, km 86–89, <named-content xmlns:xlink="http://www.w3.org/1999/xlink" content-type="dwc:verbatimCoordinates" xlink:type="simple"><named-content content-type="geo-json" specific-use="{&#34;type&#34;:&#34;Point&#34;,&#34;coordinates&#34;:[-76.250000,-0.850000]}" id="NCID0EWFAK" xlink:type="simple">00°51'S; 76°15'W</named-content></named-content>, 260 m, 25–30 Mar 1994, (mat fr), <italic>Dik 1213</italic> (MO!, QCNE n.v.); Canton Tena Estación Biológica Jatun Sacha, 450 m, 7 Jan 1989, (imm fr), <italic>Neill 8705</italic> (G!, NY!, QCNE!); ibid., (♀ fl &amp; imm fr), <italic>Neill 8712</italic> (G! [2], MO!); Estación Biológica Jatún Sacha, 28 Jun 1996, (♀ fl &amp; imm fr), <italic>Ortiz &amp; Vargas 194</italic> (MO! [2]); ibid., 29 Jun 1996, (♀ fl &amp; imm fr), <italic>Ortiz &amp; Vargas 195</italic> (MO!); ibid., 3 Jul 1996, (♀ fl &amp; imm fr), <italic>Ortiz &amp; Vargas 200</italic> (MO!).</p><p>
            <bold>PERU</bold>. <bold>Loreto</bold>: Campamento Forestal, 16 km from the Ecuador border near Río Conventes, overgrown road cut margins, [<named-content xmlns:xlink="http://www.w3.org/1999/xlink" content-type="dwc:verbatimCoordinates" xlink:type="simple"><named-content content-type="geo-json" specific-use="{&#34;type&#34;:&#34;Point&#34;,&#34;coordinates&#34;:[-76.166667,-2.416667]}" id="NCID0EQGAK" xlink:type="simple">02°25'S; 076°10'W</named-content></named-content>], 12 Apr 1979, (old fr), <italic>Aronson &amp; Rodrigues 859</italic> (MO!). <bold>Ucayali</bold>: Prov. de Padre Abad, distrito de Padre Abad, carretera al. caserío San Miguel y Mapuya, 12–17 km de Aguaytía, bosque primario con abundante luz solar, <named-content xmlns:xlink="http://www.w3.org/1999/xlink" content-type="dwc:verbatimCoordinates" xlink:type="simple"><named-content content-type="geo-json" specific-use="{&#34;type&#34;:&#34;Point&#34;,&#34;coordinates&#34;:[-75.433333,-9.083333]}" id="NCID0E3GAK" xlink:type="simple">09°05'S; 075°26'W</named-content></named-content>, 350 m, 8 Oct 2004, (♂ fl), <italic>Schunke &amp; Graham 16307</italic> (F n.v., MO!).</p><!--PageBreak--></tp:treatment-sec><tp:treatment-sec><!--Section generated to contain objects referenced in tp:taxon-treatment.--><fig id="F9" position="float" orientation="portrait"><label>Figure 9.</label><caption><p>Geographic distribution of <italic><tp:taxon-name><tp:taxon-name-part taxon-name-part-type="genus" reg="Curarea">Curarea</tp:taxon-name-part> <tp:taxon-name-part taxon-name-part-type="species" reg="barnebyana">barnebyana</tp:taxon-name-part></tp:taxon-name></italic>, <italic><tp:taxon-name><tp:taxon-name-part taxon-name-part-type="genus" reg="Curarea">C.</tp:taxon-name-part> <tp:taxon-name-part taxon-name-part-type="species" reg="candicans">candicans</tp:taxon-name-part></tp:taxon-name></italic>, <italic><tp:taxon-name><tp:taxon-name-part taxon-name-part-type="genus" reg="Curarea">C.</tp:taxon-name-part> <tp:taxon-name-part taxon-name-part-type="species" reg="crassa">crassa</tp:taxon-name-part></tp:taxon-name></italic>, <italic><tp:taxon-name><tp:taxon-name-part taxon-name-part-type="genus" reg="Curarea">C.</tp:taxon-name-part> <tp:taxon-name-part taxon-name-part-type="species" reg="cuatrecasasii">cuatrecasasii</tp:taxon-name-part></tp:taxon-name></italic> and <italic><tp:taxon-name><tp:taxon-name-part taxon-name-part-type="genus" reg="Curarea">C.</tp:taxon-name-part> <tp:taxon-name-part taxon-name-part-type="species" reg="gentryana">gentryana</tp:taxon-name-part></tp:taxon-name></italic>.</p></caption><graphic xmlns:xlink="http://www.w3.org/1999/xlink" xlink:href="phytokeys-100-009-g009.jpg" position="float" orientation="portrait" xlink:type="simple" id="oo_211306.jpg"/></fig><table-wrap id="T5" position="float" orientation="portrait"><label>Table 5.</label><caption><p>Morphological features of the two species groups within <italic><tp:taxon-name><tp:taxon-name-part taxon-name-part-type="genus" reg="Curarea">Curarea</tp:taxon-name-part></tp:taxon-name></italic>. * = species not studied for wood anatomy.</p></caption><table id="TID0EAZBI" rules="all"><tbody><tr><th rowspan="1" colspan="1"/><th rowspan="1" colspan="4">Group I</th><th rowspan="1" colspan="5">Group II</th></tr><tr><th rowspan="1" colspan="1">Macro- and micro-morphological Characters</th><th rowspan="1" colspan="1">
                    <italic><tp:taxon-name><tp:taxon-name-part taxon-name-part-type="genus" reg="Curarea"/><tp:taxon-name-part taxon-name-part-type="species" reg="barnebyana">barnebyana</tp:taxon-name-part></tp:taxon-name></italic>
                  </th><th rowspan="1" colspan="1">
                    <italic><tp:taxon-name><tp:taxon-name-part taxon-name-part-type="genus" reg="Curarea"/><tp:taxon-name-part taxon-name-part-type="species" reg="candicans">candicans</tp:taxon-name-part></tp:taxon-name></italic>
                  </th><th rowspan="1" colspan="1">
                    <italic><tp:taxon-name><tp:taxon-name-part taxon-name-part-type="genus" reg="Curarea"/><tp:taxon-name-part taxon-name-part-type="species" reg="crassa">crassa</tp:taxon-name-part></tp:taxon-name></italic>*</th><th rowspan="1" colspan="1">
                    <italic><tp:taxon-name><tp:taxon-name-part taxon-name-part-type="genus" reg="Curarea"/><tp:taxon-name-part taxon-name-part-type="species" reg="tecunarum">tecunarum</tp:taxon-name-part></tp:taxon-name></italic>
                  </th><th rowspan="1" colspan="1">
                    <italic><tp:taxon-name><tp:taxon-name-part taxon-name-part-type="genus" reg="Curarea"/><tp:taxon-name-part taxon-name-part-type="species" reg="cuatrecasasii">cuatrecasasii</tp:taxon-name-part></tp:taxon-name></italic>
                  </th><th rowspan="1" colspan="1">
                    <italic><tp:taxon-name><tp:taxon-name-part taxon-name-part-type="genus" reg="Gentryana">Gentryana</tp:taxon-name-part></tp:taxon-name></italic>*</th><th rowspan="1" colspan="1">
                    <italic><tp:taxon-name><tp:taxon-name-part taxon-name-part-type="genus" reg="Curarea"/><tp:taxon-name-part taxon-name-part-type="species" reg="iquitana">iquitana</tp:taxon-name-part></tp:taxon-name></italic>
                  </th><th rowspan="1" colspan="1">
                    <italic><tp:taxon-name><tp:taxon-name-part taxon-name-part-type="genus" reg="Curarea"/><tp:taxon-name-part taxon-name-part-type="species" reg="tomentocarpa">tomentocarpa</tp:taxon-name-part></tp:taxon-name></italic>
                  </th><th rowspan="1" colspan="1">
                    <italic><tp:taxon-name><tp:taxon-name-part taxon-name-part-type="genus" reg="Curarea"/><tp:taxon-name-part taxon-name-part-type="species" reg="toxicofera">toxicofera</tp:taxon-name-part></tp:taxon-name></italic>*</th></tr><tr><td rowspan="1" colspan="10">
                    <bold>Wood</bold>
                  </td></tr><tr><td rowspan="1" colspan="1">rays in stem</td><td rowspan="1" colspan="1">relatively narrow</td><td rowspan="1" colspan="1">relatively narrow</td><td rowspan="1" colspan="1">n/a</td><td rowspan="1" colspan="1">relatively narrow</td><td rowspan="1" colspan="1">relatively narrow</td><td rowspan="1" colspan="1">n/a</td><td rowspan="1" colspan="1">wide</td><td rowspan="1" colspan="1">wide</td><td rowspan="1" colspan="1">n/a</td></tr><tr><td rowspan="1" colspan="1">average # of vascular bundles around pith</td><td rowspan="1" colspan="1">39</td><td rowspan="1" colspan="1">51</td><td rowspan="1" colspan="1">n/a</td><td rowspan="1" colspan="1">37</td><td rowspan="1" colspan="1">25</td><td rowspan="1" colspan="1">n/a</td><td rowspan="1" colspan="1">28</td><td rowspan="1" colspan="1">16</td><td rowspan="1" colspan="1">n/a</td></tr><tr><td rowspan="1" colspan="1">medullary sclerenchyma in pith</td><td rowspan="1" colspan="1">strong</td><td rowspan="1" colspan="1">strong</td><td rowspan="1" colspan="1">n/a</td><td rowspan="1" colspan="1">strong</td><td rowspan="1" colspan="1">weak</td><td rowspan="1" colspan="1">n/a</td><td rowspan="1" colspan="1">weak</td><td rowspan="1" colspan="1">weak</td><td rowspan="1" colspan="1">n/a</td></tr><tr><td rowspan="1" colspan="10">
                    <bold>Leaf</bold>
                  </td></tr><tr><td rowspan="1" colspan="1">indumentum type on abaxial leaf blade surface</td><td rowspan="1" colspan="1">villous</td><td rowspan="1" colspan="1">web-like to tomentellous</td><td rowspan="1" colspan="1">villous</td><td rowspan="1" colspan="1">villous</td><td rowspan="1" colspan="1">strigillose-tomentellous</td><td rowspan="1" colspan="1">web-liketomentellous</td><td rowspan="1" colspan="1">tomentellous</td><td rowspan="1" colspan="1">tomentellous</td><td rowspan="1" colspan="1">strigillose-tomentellous</td></tr><tr><td rowspan="1" colspan="1">type of acrodromous venation</td><td rowspan="1" colspan="1">perfect</td><td rowspan="1" colspan="1">perfect</td><td rowspan="1" colspan="1">perfect</td><td rowspan="1" colspan="1">perfect</td><td rowspan="1" colspan="1">imperfect</td><td rowspan="1" colspan="1">imperfect</td><td rowspan="1" colspan="1">imperfect</td><td rowspan="1" colspan="1">imperfect</td><td rowspan="1" colspan="1">imperfect</td></tr><tr><td rowspan="1" colspan="1">veinlets</td><td rowspan="1" colspan="1">thick</td><td rowspan="1" colspan="1">thick</td><td rowspan="1" colspan="1">thick</td><td rowspan="1" colspan="1">thick</td><td rowspan="1" colspan="1">thin</td><td rowspan="1" colspan="1">thin</td><td rowspan="1" colspan="1">thin</td><td rowspan="1" colspan="1">thin</td><td rowspan="1" colspan="1">thin</td></tr><tr><td rowspan="1" colspan="1">mesophyll palisade cell arrangement</td><td rowspan="1" colspan="1">compact</td><td rowspan="1" colspan="1">compact</td><td rowspan="1" colspan="1">compact</td><td rowspan="1" colspan="1">compact</td><td rowspan="1" colspan="1">loose</td><td rowspan="1" colspan="1">loose</td><td rowspan="1" colspan="1">compact</td><td rowspan="1" colspan="1">loose</td><td rowspan="1" colspan="1">loose</td></tr><tr><td rowspan="1" colspan="1">mesophyll palisade size (mm)</td><td rowspan="1" colspan="1">23 × 5</td><td rowspan="1" colspan="1">24 × 6</td><td rowspan="1" colspan="1">28 × 3</td><td rowspan="1" colspan="1">23 × 6</td><td rowspan="1" colspan="1">14 × 7</td><td rowspan="1" colspan="1">14 × 7</td><td rowspan="1" colspan="1">15 × 6</td><td rowspan="1" colspan="1">14 × 5</td><td rowspan="1" colspan="1">19 × 5</td></tr><tr><td rowspan="1" colspan="10">
                    <bold>Reproductive</bold>
                  </td></tr><tr><td rowspan="1" colspan="1">staminate inflorescence type of higher branching order</td><td rowspan="1" colspan="1">condensed</td><td rowspan="1" colspan="1">condensed</td><td rowspan="1" colspan="1">condensed</td><td rowspan="1" colspan="1">loose</td><td rowspan="1" colspan="1">loose</td><td rowspan="1" colspan="1">loose</td><td rowspan="1" colspan="1">loose</td><td rowspan="1" colspan="1">loose</td><td rowspan="1" colspan="1">loose</td></tr><tr><td rowspan="1" colspan="1">staminate inflorescence branching order</td><td rowspan="1" colspan="1">few</td><td rowspan="1" colspan="1">few</td><td rowspan="1" colspan="1">few</td><td rowspan="1" colspan="1">several</td><td rowspan="1" colspan="1">several</td><td rowspan="1" colspan="1">several</td><td rowspan="1" colspan="1">several</td><td rowspan="1" colspan="1">several</td><td rowspan="1" colspan="1">several</td></tr><tr><td rowspan="1" colspan="1">carpophore</td><td rowspan="1" colspan="1">subglobose</td><td rowspan="1" colspan="1">discoid</td><td rowspan="1" colspan="1">subglobose</td><td rowspan="1" colspan="1">subglobose</td><td rowspan="1" colspan="1">elongate</td><td rowspan="1" colspan="1">elongate</td><td rowspan="1" colspan="1">elongate</td><td rowspan="1" colspan="1">elongate</td><td rowspan="1" colspan="1">elongate</td></tr></tbody></table></table-wrap></tp:treatment-sec><ref-list><ref id="B47"><mixed-citation xmlns:xlink="http://www.w3.org/1999/xlink" xlink:type="simple">
          <person-group><name name-style="western"><surname>Ortiz-Gentry</surname><given-names>R</given-names></name></person-group> (<year>2000</year>) Systematic revision of <italic><tp:taxon-name><tp:taxon-name-part taxon-name-part-type="genus">Curarea</tp:taxon-name-part></tp:taxon-name></italic> Barneby &amp; Krukoff (<tp:taxon-name><tp:taxon-name-part taxon-name-part-type="family">Menispermaceae</tp:taxon-name-part></tp:taxon-name>). MS Thesis, University of Missouri, St. Louis.</mixed-citation></ref></ref-list></tp:taxon-treatment>
