# Supplementary material for: A taxonomic revision of Curarea Barneby & Krukoff (Menispermaceae)
Source: PhytoKeys. 2018 Jun 21;(100):9–89. doi: 10.3897/phytokeys.100.21828 (PMC6023953; doi:10.3897/phytokeys.100.21828)
Supplement: XML Treatment for Curarea candicans [file phytokeys.100.21828-treatment3.xml]

<!DOCTYPE tp:taxon-treatment
  PUBLIC "-//TaxonX//DTD Taxonomic Treatment Publishing DTD v0 20100105//EN" "tax-treatment-NSO.dtd">
<tp:taxon-treatment xmlns:tp="http://www.plazi.org/taxpub"><tp:treatment-meta><kwd-group><label>Taxon classification</label><kwd><named-content xmlns:xlink="http://www.w3.org/1999/xlink" content-type="kingdom">Plantae</named-content></kwd><kwd><named-content xmlns:xlink="http://www.w3.org/1999/xlink" content-type="order">Ranunculales</named-content></kwd><kwd><named-content xmlns:xlink="http://www.w3.org/1999/xlink" content-type="family">Menispermaceae</named-content></kwd></kwd-group><mixed-citation publication-type="journal"><person-group><name><surname>Ortiz</surname><given-names>Rosa del C.</given-names></name></person-group><article-title>A taxonomic revision of <italic><tp:taxon-name><tp:taxon-name-part taxon-name-part-type="genus" reg="Curarea">Curarea</tp:taxon-name-part></tp:taxon-name></italic> Barneby &amp; Krukoff (<tp:taxon-name><tp:taxon-name-part taxon-name-part-type="family">Menispermaceae</tp:taxon-name-part></tp:taxon-name>)</article-title><source>PhytoKeys</source><day>21</day><month>6</month><year>2018</year><volume>2018</volume><issue>100</issue><fpage>9</fpage><lpage>89</lpage><pub-id pub-id-type="doi">10.3897/phytokeys.100.21828</pub-id></mixed-citation></tp:treatment-meta><tp:nomenclature><label>2.</label><tp:taxon-name>
            <tp:taxon-name-part taxon-name-part-type="genus" reg="Curarea">Curarea</tp:taxon-name-part>
            <tp:taxon-name-part taxon-name-part-type="species" reg="candicans">candicans</tp:taxon-name-part>
          </tp:taxon-name><tp:taxon-authority>(Rich. ex DC.) Barneby &amp; Krukoff</tp:taxon-authority><xref ref-type="fig" rid="F13">Figs 13A</xref><xref ref-type="fig" rid="F14">, 14</xref><!--PageBreak--><tp:nomenclature-citation-list><tp:nomenclature-citation><tp:taxon-name>
                <tp:taxon-name-part taxon-name-part-type="genus" reg="Curarea">Curarea</tp:taxon-name-part> <tp:taxon-name-part taxon-name-part-type="species" reg="candicans">candicans</tp:taxon-name-part></tp:taxon-name><comment>(Rich. <italic>ex</italic> DC.) Barneby &amp; Krukoff, Mem. New York Bot. Gard. 22(2): 12. 1971.</comment></tp:nomenclature-citation><tp:nomenclature-citation><tp:taxon-name>
                <tp:taxon-name-part taxon-name-part-type="genus" reg="Abuta">Abuta</tp:taxon-name-part> <tp:taxon-name-part taxon-name-part-type="species" reg="candicans">candicans</tp:taxon-name-part></tp:taxon-name><comment>Rich. <italic>ex</italic> DC., Syst. 1: 543. 1818. Type: French Guiana. Cayenne: “Cayensibus dicitur, genus affine <tp:taxon-name><tp:taxon-name-part taxon-name-part-type="genus" reg="Cissampelos">Cissampelos</tp:taxon-name-part></tp:taxon-name>”, no date [1781–1789], (sterile), <italic>L.C. Richard s.n</italic>. (lectotype, designated here [or perhaps holotype]): P–Jussieu Herbarium 10832, photocopy of microfiche P!, IDC microfiche 6206. 803.I). Guyana. Demerara: Mabura Hill Concession, ridgetop ecotone between Wallaba and Purpleheart forest, <named-content xmlns:xlink="http://www.w3.org/1999/xlink" content-type="dwc:verbatimCoordinates" xlink:type="simple"><named-content content-type="geo-json" specific-use="{&#34;type&#34;:&#34;Point&#34;,&#34;coordinates&#34;:[-58.666667,5.416667]}" id="NCID0E6JAK" xlink:type="simple">05°25'N; 058°40'W</named-content></named-content>, 50 m, 20 Nov 1986, (♂ fl), <italic>Pipoly &amp; Boyan 8982</italic> (epitype, designated here: MO!; isoepitypes: NY!, US!). Note: Following Art. 9.8 of the Melbourne Code (<xref ref-type="bibr" rid="B40">MacNeill et al. 2012</xref>), I am here designating an epitype to serve as an interpretative type of <tp:taxon-name><tp:taxon-name-part taxon-name-part-type="genus" reg="Abuta">Abuta</tp:taxon-name-part> <tp:taxon-name-part taxon-name-part-type="species" reg="candicans">candicans</tp:taxon-name-part></tp:taxon-name>, whose sterile condition makes it ambiguous for identification purposes. </comment></tp:nomenclature-citation><tp:nomenclature-citation><tp:taxon-name>
                <tp:taxon-name-part taxon-name-part-type="genus" reg="Sciadotenia">Sciadotenia</tp:taxon-name-part> <tp:taxon-name-part taxon-name-part-type="species" reg="candicans">candicans</tp:taxon-name-part></tp:taxon-name><comment>(Rich. <italic>ex</italic> DC.) Diels, in Engl. Pflanzenr. 4(94): 87. 1910. Type: Based on <tp:taxon-name><tp:taxon-name-part taxon-name-part-type="genus" reg="Abuta">Abuta</tp:taxon-name-part> <tp:taxon-name-part taxon-name-part-type="species" reg="candicans">candicans</tp:taxon-name-part></tp:taxon-name> Rich. <italic>ex</italic> DC. </comment></tp:nomenclature-citation><tp:nomenclature-citation><tp:taxon-name>
                <tp:taxon-name-part taxon-name-part-type="genus" reg="Chondrodendron">Chondrodendron</tp:taxon-name-part> <tp:taxon-name-part taxon-name-part-type="species" reg="candicans">candicans</tp:taxon-name-part></tp:taxon-name><comment>(Rich. <italic>ex</italic> DC.) Sandwith, Bull. Misc. Informat. Kew. 1930: 342. Type: Based on <tp:taxon-name><tp:taxon-name-part taxon-name-part-type="genus" reg="Abuta">Abuta</tp:taxon-name-part> <tp:taxon-name-part taxon-name-part-type="species" reg="candicans">candicans</tp:taxon-name-part></tp:taxon-name> Rich. <italic>ex</italic> DC. </comment></tp:nomenclature-citation><tp:nomenclature-citation><tp:taxon-name>
                <tp:taxon-name-part taxon-name-part-type="genus" reg="Cocculus">Cocculus</tp:taxon-name-part> <tp:taxon-name-part taxon-name-part-type="species" reg="dichroa">dichroa</tp:taxon-name-part></tp:taxon-name><comment>Mart., Flora 24, Beibl. II: 46. 1841. Type: Brazil. Para: Habitat in silvis, no date, (sterile), <italic>Martius s.n.</italic> (lectotype, designated here: M! [image seen]; isolectotype: B! frag., likely of M). </comment></tp:nomenclature-citation><tp:nomenclature-citation><tp:taxon-name>
                <tp:taxon-name-part taxon-name-part-type="genus" reg="Sciadotenia">Sciadotenia</tp:taxon-name-part> <tp:taxon-name-part taxon-name-part-type="species" reg="leucophylla">leucophylla</tp:taxon-name-part></tp:taxon-name><comment>Miers, Contr. Bot. 3: 344. 1871. Type: In Guiana [Guyana]. Guiana Batavana: no date, (sterile), <italic>Anderson s.n.</italic> (holotype: BM! [BM000071492]). </comment></tp:nomenclature-citation><tp:nomenclature-citation><tp:taxon-name>
                <tp:taxon-name-part taxon-name-part-type="genus" reg="Abuta">Abuta</tp:taxon-name-part> <tp:taxon-name-part taxon-name-part-type="species" reg="limaciifolia">limaciifolia</tp:taxon-name-part></tp:taxon-name><comment>Diels, in Engler, Pflanzenr. IV.94(Heft 46): 194. 1910. Type: Brazil. Para: Peixe Boi, [25] July 1907, (♂ fl bud), <italic>Rodr</italic>. <italic>Sigueira s.n.</italic> [Herbário Amazônico Museu Paraênsis (Museu Goeldi) MG-8266], (lectotype designation effected by <xref ref-type="bibr" rid="B35">Krukoff and Moldenke 1938</xref>: 20: B!, F neg. 4993; isolectotypes: BM! [BM000071503], MG! [image seen]). Note: The F negative of B specimen has two annotations, one at the bottom right that reads: <tp:taxon-name><tp:taxon-name-part taxon-name-part-type="genus" reg="Abuta">Abuta</tp:taxon-name-part> <tp:taxon-name-part taxon-name-part-type="species" reg="limaciifolia">limaciifolia</tp:taxon-name-part></tp:taxon-name> Diels and a second one to the bottom left that reads: “<tp:taxon-name><tp:taxon-name-part taxon-name-part-type="genus" reg="Anomospermum">Anomospermum</tp:taxon-name-part> <tp:taxon-name-part taxon-name-part-type="species" reg="limaciifolium">limaciifolium</tp:taxon-name-part></tp:taxon-name> Diels sp. nov.”, a non-published name, this later annotation is missing in the B specimen available in this study, which may suggest that this second annotation label was not glued-down or the existence of another specimen at B. However, the B specimen I studied appears in every other feature to be the source of the F photograph. Additionally, the measurements included in the original description of the species, suggest that Diels did not examine the duplicates at BM and MG, hence the lectotype designated is the B specimen examined here. The citation by Diels of “Herbário Amazônico Museu Paraênsis” is in reference to the label of the material in B, not to a sheet in MG. </comment></tp:nomenclature-citation><tp:nomenclature-citation><tp:taxon-name>
                <tp:taxon-name-part taxon-name-part-type="genus" reg="Chondrodendron">Chondrodendron</tp:taxon-name-part> <tp:taxon-name-part taxon-name-part-type="species" reg="limaciifolium">limaciifolium</tp:taxon-name-part></tp:taxon-name><comment>(Diels) Moldenke, in Krukoff &amp; Moldenke, Brittonia 3: 20. 1938. Type: Based on <tp:taxon-name><tp:taxon-name-part taxon-name-part-type="genus" reg="Abuta">Abuta</tp:taxon-name-part> <tp:taxon-name-part taxon-name-part-type="species" reg="limaciifolia">limaciifolia</tp:taxon-name-part></tp:taxon-name> Diels. </comment></tp:nomenclature-citation><tp:nomenclature-citation><tp:taxon-name>
                <tp:taxon-name-part taxon-name-part-type="genus" reg="Abuta">Abuta</tp:taxon-name-part>
              </tp:taxon-name><comment>(?) <tp:taxon-name><tp:taxon-name-part taxon-name-part-type="genus" reg="Abuta"/><tp:taxon-name-part taxon-name-part-type="species" reg="pullei">pullei</tp:taxon-name-part></tp:taxon-name> Diels, Rec. Trav. Bot. Neerl. 22: 348. 1925. Type: Suriname. Without locality, 4 Sep 1920, (sterile), <italic>Pulle 408</italic> (lectotype designation effected by <xref ref-type="bibr" rid="B35">Krukoff and Moldenke 1938</xref>: 18: U! [U-30956, photographs at F!, G!, GH!, MO!; isolectotypes: B!, frag., U! [U-30955]). Note: the original material of <tp:taxon-name><tp:taxon-name-part taxon-name-part-type="genus" reg="Abuta">Abuta</tp:taxon-name-part> <tp:taxon-name-part taxon-name-part-type="uncertainty-rank">?</tp:taxon-name-part> <tp:taxon-name-part taxon-name-part-type="species" reg="pullei">pullei</tp:taxon-name-part></tp:taxon-name> comprises juvenile leaves and is mounted on two sheets at U. Both appear to have Diels’ handwriting and the sheet U-30956 has one, more or less, complete leaf and two fragmentary leaves. The second sheet, labelled as U-30955, is a much younger leaf and it appears that its measurements were not included in the description of the species. Hence the U-30956 specimen has been considered the holotype and annotated as such by previous authors, a designation that is followed in this study. </comment></tp:nomenclature-citation></tp:nomenclature-citation-list></tp:nomenclature><tp:treatment-sec sec-type="description" id="SECID0EARAK"><title>Description.</title><p>Large canopy <italic>lianas</italic> ca. 25 m tall; older stem flattened (width unknown); bark dark brown, with shallow lengthwise fissures; branchlets densely brownish to silvery strigose. <italic>Leaves</italic>: blades 9–23 × 5–12 cm, elliptic, oblong or narrowly ovate, subcoriaceous to coriaceous when mature and up in the canopy; surfaces conspicuously discolorous when juvenile, lustrous and glabrate to glabrous when mature adaxially, silvery web-like indumentum concealing the abaxial epidermis when juvenile, with few brownish trichomes on main veins, densely tomentellous with age, indumentum usually confined to the areolae, base obtuse, rounded or cuneate, margin entire, (minutely undulate –“<italic>crispatulo subdentato</italic>”– (<xref ref-type="bibr" rid="B13">de Candolle 1818</xref>: 543), apex acuminate (bilobulate), cuspidate when juvenile, usually 3–5(7) palmatinerved, less frequently plinerved, innermost pair of main veins acrodromous perfect on mature leaves, usually acrodromous imperfect on leaves from young shoots, midrib immersed or raised adaxially, raised abaxially, secondary veins 0–3 pairs, usually arising above the middle of the blade, veinlets weakly prominent adaxially in juvenile leaves, immersed on mature ones, always raised abaxially, sparsely silvery-tomentose adaxially when juvenile; petioles 2.5–16 cm long, the smaller sizes are frequently associated with canopy leaves and thus fertile plants, silvery, greyish or rufous strigillose-tomentellous, the trichomes appressed or ascending, glabrate with age, apical pulvinus conspicuous, rugulose, shallowly grooved adaxially. <italic>Staminate inflorescences</italic> solitary or fascicled, slightly supra-axillary or axillary, narrowly branched thyrsi (Fig. <xref ref-type="fig" rid="F13">13A–B</xref>), densely silvery to greyish or rufescent strigillose tomentellous, conspicuously ridged; axes (1.2–)6.5–10.6 cm; primary branches 0.6–2.1 cm long, compact and 1–2(–3) branching orders (Fig. <xref ref-type="fig" rid="F13">13B</xref>); bracts 0.5–0.9 mm long, ovate, concave, fleshy, glabrous adaxially, abaxially indumentum as on inflorescence. <italic>Pistillate inflorescences</italic> unknown. <italic>Staminate flowers</italic> 1.2–1.3 mm long, greenish, yellowish or brownish; pedicels 0.9–5.6 mm long, conspicuously ridged, indumentum as on staminate inflorescence; bracteoles 1–3, 0.3–0.5 × 0.2–0.3 mm, ovate, ovate-lanceolate or oblong, fleshy, glabrous adaxially, silvery tomentellous abaxially; sepals 6, usually 2-whorled (spirally arranged (?) and 8 in number, <italic>Steyermark et al. 125686</italic>), glabrous adaxially, silvery tomentellous abaxially; outer sepals 0.7–1.2 × 0.2–0.6 mm, narrowly ovate or ovate-lanceolate, base obtuse or truncate, <!--PageBreak-->apex acute (middle sepals ca.1–1.2 × 0.7 mm, obovate, base obtuse, apex rounded); inner sepals 0.9–1.6 × 0.8–1 mm, obovate to suborbicular, base obtuse, apex acute or obtuse (weakly retuse), tip of inner sepals erect to reflexed past anthesis; petals 6, 0.4–0.8 × 0.2–0.6 mm, inner ones slightly shorter and narrower, obovate to obovate-trilobed, weakly concave, membranous, glabrous adaxially, glabrous to sparsely tomentellous abaxially, base cuneate, lateral margins inflexed, partially clasping the filaments, apex obtuse or truncate; stamens 6, filaments 0.2–0.6, mm long, inner ones slightly longer, clavate-terete, moderately thick, free or connivent, glabrous; anthers 0.1–0.3 mm long, erect, connective slightly protruding apically, thicker adaxially and forming a protruding keel at the base of the anthers or shortly overgrowing thecae when older (Fig. <xref ref-type="fig" rid="F13">13G–H</xref>). <italic>Pistillate flowers</italic> unknown. <italic>Infructescences</italic> axes 2.5–2.7 × 0.3 cm, thyrsi (Fig. <xref ref-type="fig" rid="F14">14A–B</xref>), velutinous; fruiting pedicel 0.5–1.1 cm long, terete; carpophore drum-like, ca. 1.3 mm long, apically weakly concave, velutinous. <italic>Drupelets</italic> ca. 2.5 × 1.7 cm, (colour when ripe unknown), broadly ellipsoid to subglobose (Fig. <xref ref-type="fig" rid="F14">14B</xref>), slightly eccentrically attached, base obtuse; stylar scar weakly protruding; exocarp 2 mm thick, surface rugulose or weakly muriculate, velutinous, granular when dried; mesocarp not seen; endocarp papyraceous, surface smooth. <italic>Seeds</italic> and embryo not seen.</p><fig id="F13" position="float" orientation="portrait"><label>Figure 13.</label><caption><p>
                <italic><tp:taxon-name><tp:taxon-name-part taxon-name-part-type="genus" reg="Curarea">Curarea</tp:taxon-name-part> <tp:taxon-name-part taxon-name-part-type="species" reg="candicans">candicans</tp:taxon-name-part></tp:taxon-name></italic> staminate plant: <bold>A</bold> flowering branch <bold>B</bold> detail of inflorescence <bold>C</bold> flower bud <bold>D</bold> inner sepal, adaxial surface <bold>E–F</bold> outer and inner petals <bold>G–H</bold> outer stamens, latero-adaxial and lateral surfaces (based on <italic>Pipoly &amp; Boyan 8982</italic>).</p></caption><graphic xmlns:xlink="http://www.w3.org/1999/xlink" xlink:href="phytokeys-100-009-g013.jpg" position="float" orientation="portrait" xlink:type="simple" id="oo_211310.jpg"/></fig><fig id="F14" position="float" orientation="portrait"><label>Figure 14.</label><caption><p>
                <italic><tp:taxon-name><tp:taxon-name-part taxon-name-part-type="genus" reg="Curarea">Curarea</tp:taxon-name-part> <tp:taxon-name-part taxon-name-part-type="species" reg="candicans">candicans</tp:taxon-name-part></tp:taxon-name></italic> pistillate plant: <bold>A</bold> branch showing fruiting peduncle with no fruits <bold>B</bold> fruiting branch (based on [<italic>Jardim Botanico do Rio RB-19508</italic>]).</p></caption><graphic xmlns:xlink="http://www.w3.org/1999/xlink" xlink:href="phytokeys-100-009-g014.jpg" position="float" orientation="portrait" xlink:type="simple" id="oo_211311.jpg"/></fig></tp:treatment-sec><tp:treatment-sec sec-type="distribution" id="SECID0E1UAK"><title>Distribution and ecology.</title><p>North-eastern South America, from southern Venezuela, Guyana, Suriname, French Guiana and northern Para in Brazil (Fig. <xref ref-type="fig" rid="F9">9</xref>), in Terra Firme forest from near sea level to 710 m in Lely Mt., Suriname. Staminate flowering specimens were collected in January, July, October and November; the single fruiting specimen was collected in February.</p></tp:treatment-sec><tp:treatment-sec sec-type="Common names and uses" id="SECID0EEVAK"><title>Common names and uses.</title><p>
            <bold>Guyana</bold>: “teteabo (Arawak), “granny’s backbone” (Creole), (<xref ref-type="bibr" rid="B53">Sandwith 1930</xref>, <italic>Sandwith 561</italic>, ♂ fl); used in the preparation of “warrou’s other kind of poison” (<italic>Jenman 5199</italic>, ♂ fl). <bold>Suriname</bold>: “dobroedoea” (<italic>Vreden 11706</italic>, st). <bold>Venezuela</bold>: “shiña-ten” (<italic>Steyermark et al. 125686</italic>, ♂ fl bud).</p></tp:treatment-sec><tp:treatment-sec sec-type="etymology" id="SECID0E3VAK"><title>Etymology.</title><p>The epithet “<tp:taxon-name><tp:taxon-name-part taxon-name-part-type="genus" reg="Curarea"/><tp:taxon-name-part taxon-name-part-type="species" reg="candicans">candicans</tp:taxon-name-part></tp:taxon-name>” doubtlessly stems from the silvery indumentum on the abaxial surface of leaves, which is dense and matted in young individuals.</p></tp:treatment-sec><tp:treatment-sec sec-type="conservation status" id="SECID0ELWAK"><title>Conservation status.</title><p>Analysis of the seven collections representing seven localities resulted in an Extent of Occurrence (<abbrev xmlns:xlink="http://www.w3.org/1999/xlink" xlink:title="Extent of Occurrence" id="ABBRID0ERWAK" xlink:type="simple">EOO</abbrev>) of 209,650 km<sup>2</sup> and an Area of Occupancy (<abbrev xmlns:xlink="http://www.w3.org/1999/xlink" xlink:title="Area of Occupancy" id="ABBRID0EXWAK" xlink:type="simple">AOO</abbrev>) of 28 km<sup>2</sup>. Of the seven subpopulations, the most recent collection –a sterile specimen– was made in 2004. While the species has not been collected during the past decade, which may be suggestive of population decline, it is also likely that, due to its climbing habit, the species might have been overlooked by collectors. Additionally, one of the seven individuals occurred in a nature reserve in Venezuela and the locality where one collection was made in French Guiana in the early 1990s, has also become a nature reserve. Based on these observations and the results of the assessment, <italic><tp:taxon-name><tp:taxon-name-part taxon-name-part-type="genus" reg="Curarea">C.</tp:taxon-name-part> <tp:taxon-name-part taxon-name-part-type="species" reg="candicans">candicans</tp:taxon-name-part></tp:taxon-name></italic> is assigned a preliminary status of “Least Concern” (<abbrev xmlns:xlink="http://www.w3.org/1999/xlink" xlink:title="Least Concern" id="ABBRID0EIXAK" xlink:type="simple">LC</abbrev>).</p></tp:treatment-sec><tp:treatment-sec sec-type="discussion" id="SECID0EMXAK"><title>Discussion.</title><p>The drum-like carpophores of <italic><tp:taxon-name><tp:taxon-name-part taxon-name-part-type="genus" reg="Curarea">C.</tp:taxon-name-part> <tp:taxon-name-part taxon-name-part-type="species" reg="candicans">candicans</tp:taxon-name-part></tp:taxon-name></italic> (Fig. <xref ref-type="fig" rid="F14">14B</xref>) are unique in the genus. In all other species, these are elongated or subglobose. Vegetatively, <italic><tp:taxon-name><tp:taxon-name-part taxon-name-part-type="genus" reg="Curarea">C.</tp:taxon-name-part> <tp:taxon-name-part taxon-name-part-type="species" reg="candicans">candicans</tp:taxon-name-part></tp:taxon-name></italic> is also distinctive on account of the sparse appressed or ascending brownish trichomes on main veins and dense silvery web-like indumentum on the abaxial surface of leaves from young shoots. This indumentum later changes to a tomentellous <!--PageBreak-->cover that usually becomes restricted to the areoles with age. The only other species with similar web-like indumentum is <italic><tp:taxon-name><tp:taxon-name-part taxon-name-part-type="genus" reg="Curarea">C.</tp:taxon-name-part> <tp:taxon-name-part taxon-name-part-type="species" reg="gentryana">gentryana</tp:taxon-name-part></tp:taxon-name></italic>, described below, but this lacks the brownish appressed trichomes on the main veins of <italic><tp:taxon-name><tp:taxon-name-part taxon-name-part-type="genus" reg="Curarea">C.</tp:taxon-name-part> <tp:taxon-name-part taxon-name-part-type="species" reg="candicans">candicans</tp:taxon-name-part></tp:taxon-name></italic> and, moreover, its <!--PageBreak-->web-like indumentum persists on old leaves. When leaves of <italic><tp:taxon-name><tp:taxon-name-part taxon-name-part-type="genus" reg="Curarea">C.</tp:taxon-name-part> <tp:taxon-name-part taxon-name-part-type="species" reg="candicans">candicans</tp:taxon-name-part></tp:taxon-name></italic> are tomentellous and this indumentum is not yet restricted to the areoles, they are indistinguishable from those of <italic><tp:taxon-name><tp:taxon-name-part taxon-name-part-type="genus" reg="Curarea">C.</tp:taxon-name-part> <tp:taxon-name-part taxon-name-part-type="species" reg="toxicofera">toxicofera</tp:taxon-name-part></tp:taxon-name></italic> and <italic><tp:taxon-name><tp:taxon-name-part taxon-name-part-type="genus" reg="Curarea">C.</tp:taxon-name-part> <tp:taxon-name-part taxon-name-part-type="species" reg="cuatrecasasii">cuatrecasasii</tp:taxon-name-part></tp:taxon-name></italic>. However, neither of the two occurs in the Guianas and both have laxly branching rather than compact primary branches of the inflorescences of <italic><tp:taxon-name><tp:taxon-name-part taxon-name-part-type="genus" reg="Curarea">C.</tp:taxon-name-part> <tp:taxon-name-part taxon-name-part-type="species" reg="candicans">candicans</tp:taxon-name-part></tp:taxon-name></italic>.</p><p>In a family-wide phylogenetic analysis, <italic><tp:taxon-name><tp:taxon-name-part taxon-name-part-type="genus" reg="Curarea">C.</tp:taxon-name-part> <tp:taxon-name-part taxon-name-part-type="species" reg="candicans">candicans</tp:taxon-name-part></tp:taxon-name></italic> is recovered as sister to the remaining sampled species and support for this placement is high (<xref ref-type="bibr" rid="B50">Ortiz et al. 2016</xref>). It shares similar narrowly branched secondary axes in the staminate inflorescences with <italic><tp:taxon-name><tp:taxon-name-part taxon-name-part-type="genus" reg="Curarea">C.</tp:taxon-name-part> <tp:taxon-name-part taxon-name-part-type="species" reg="crassa">crassa</tp:taxon-name-part></tp:taxon-name></italic> and <italic><tp:taxon-name><tp:taxon-name-part taxon-name-part-type="genus" reg="Curarea">C.</tp:taxon-name-part> <tp:taxon-name-part taxon-name-part-type="species" reg="barnebyana">barnebyana</tp:taxon-name-part></tp:taxon-name></italic>.</p><p>The type of <italic><tp:taxon-name><tp:taxon-name-part taxon-name-part-type="genus" reg="Abuta">Abuta</tp:taxon-name-part> <tp:taxon-name-part taxon-name-part-type="species" reg="candicans">candicans</tp:taxon-name-part></tp:taxon-name></italic>, the basionym of <italic><tp:taxon-name><tp:taxon-name-part taxon-name-part-type="genus" reg="Curarea">Curarea</tp:taxon-name-part> <tp:taxon-name-part taxon-name-part-type="species" reg="candicans">candicans</tp:taxon-name-part></tp:taxon-name></italic> (Rich. <italic>ex</italic> DC.) Barneby &amp; Krukoff, is a sterile and unnumbered Richard collection from French Guiana (deposited in the P herbarium). Although the specimen in question shows features usu<!--PageBreak-->ally not associated with the remaining specimens referred to <italic><tp:taxon-name><tp:taxon-name-part taxon-name-part-type="genus" reg="Curarea">C.</tp:taxon-name-part> <tp:taxon-name-part taxon-name-part-type="species" reg="candicans">candicans</tp:taxon-name-part></tp:taxon-name></italic>, such as leaves with bilobulate apex, minutely undulate margins and penninerved venation, these features have sporadically been observed in a few sterile specimens of other <italic><tp:taxon-name><tp:taxon-name-part taxon-name-part-type="genus" reg="Curarea">Curarea</tp:taxon-name-part></tp:taxon-name></italic> species, although not in the same combination on the same specimen. I follow earlier workers in accepting this sterile specimen as the type of the basionym of <italic><tp:taxon-name><tp:taxon-name-part taxon-name-part-type="genus" reg="Curarea">Curarea</tp:taxon-name-part> <tp:taxon-name-part taxon-name-part-type="species" reg="candicans">candicans</tp:taxon-name-part></tp:taxon-name></italic>; as described by <xref ref-type="bibr" rid="B13">de Candolle (1818)</xref>, the leaves are abaxially “<italic>glabris candicantibus</italic>”, hence the specific epithet, which highlights a distinctive feature of this species. However, in order to unequivocally fix the application of the name, an epitype is being designated is this study.</p><p>On another unnumbered collection of Richard, also at P, one of the four labels has the annotation “Type coll. 2” made by Krukoff in 1968. This specimen is rather dissimilar from the type material: its leaf blades are elliptic, the apices are not bilobed and the secondary veins arise beyond the middle of the leaf, towards the apex; however, the abaxial surface is whitish. A comparison of this second specimen with other collections from the region suggests that it is conspecific with the fertile representatives of the species. However, there is no indication in de Candolle’s original description of the existence of another specimen and he described the lamina as having a bilobed apex; thus this second specimen should not be considered part of the original material.</p><p>In the protologue, <xref ref-type="bibr" rid="B41">von Martius (1841)</xref> contrasted <italic><tp:taxon-name><tp:taxon-name-part taxon-name-part-type="genus" reg="Cocculus">Cocculus</tp:taxon-name-part> <tp:taxon-name-part taxon-name-part-type="species" reg="dichroa">dichroa</tp:taxon-name-part></tp:taxon-name></italic> with <italic><tp:taxon-name><tp:taxon-name-part taxon-name-part-type="genus" reg="Abuta">Abuta</tp:taxon-name-part> <tp:taxon-name-part taxon-name-part-type="species" reg="candicans">candicans</tp:taxon-name-part></tp:taxon-name></italic>. <xref ref-type="bibr" rid="B18">Eichler (1864)</xref> considered the two conspecific and placed <italic><tp:taxon-name><tp:taxon-name-part taxon-name-part-type="genus" reg="Cocculus">Cocculus</tp:taxon-name-part> <tp:taxon-name-part taxon-name-part-type="species" reg="dichroa">dichroa</tp:taxon-name-part></tp:taxon-name></italic> as a synonym. Similarly, <xref ref-type="bibr" rid="B44">Miers (1871</xref>: 392) in listing <tp:taxon-name><tp:taxon-name-part taxon-name-part-type="genus" reg="Abuta">Abuta</tp:taxon-name-part> <tp:taxon-name-part taxon-name-part-type="uncertainty-rank">?</tp:taxon-name-part> <tp:taxon-name-part taxon-name-part-type="species" reg="candicans">candicans</tp:taxon-name-part></tp:taxon-name> as a presumed species, imperfectly known species in current terminology, he also listed <italic><tp:taxon-name><tp:taxon-name-part taxon-name-part-type="genus" reg="Cocculus">Cocculus</tp:taxon-name-part> <tp:taxon-name-part taxon-name-part-type="species" reg="dichroa">dichroa</tp:taxon-name-part></tp:taxon-name></italic> as synonym of <italic><tp:taxon-name><tp:taxon-name-part taxon-name-part-type="genus" reg="Abuta">A.</tp:taxon-name-part> <tp:taxon-name-part taxon-name-part-type="species" reg="candicans">candicans</tp:taxon-name-part></tp:taxon-name></italic>. Miers also noted that, due to its lack of inflorescences, it was uncertain whether the specimen in question belonged in <italic><tp:taxon-name><tp:taxon-name-part taxon-name-part-type="genus" reg="Abuta">Abuta</tp:taxon-name-part></tp:taxon-name></italic> or in <italic><tp:taxon-name><tp:taxon-name-part taxon-name-part-type="genus" reg="Chondrodendron">Chondrodendron</tp:taxon-name-part></tp:taxon-name></italic>. Subsequently, <italic><tp:taxon-name><tp:taxon-name-part taxon-name-part-type="genus" reg="Cocculus">Cocculus</tp:taxon-name-part> <tp:taxon-name-part taxon-name-part-type="species" reg="dichroa">dichroa</tp:taxon-name-part></tp:taxon-name></italic> Mart., has been considered a synonym of <italic><tp:taxon-name><tp:taxon-name-part taxon-name-part-type="genus" reg="Sciadotenia">Sciadotenia</tp:taxon-name-part> <tp:taxon-name-part taxon-name-part-type="species" reg="candicans">candicans</tp:taxon-name-part></tp:taxon-name></italic> (Rich. <italic>ex</italic> DC.) Diels (<xref ref-type="bibr" rid="B16">Diels 1910</xref>), <italic><tp:taxon-name><tp:taxon-name-part taxon-name-part-type="genus" reg="Chondrodendron">Chondrodendron</tp:taxon-name-part> <tp:taxon-name-part taxon-name-part-type="species" reg="candicans">candicans</tp:taxon-name-part></tp:taxon-name></italic> (Rich.) Sandwith (<xref ref-type="bibr" rid="B53">Sandwith 1930</xref>) and, more recently, <italic><tp:taxon-name><tp:taxon-name-part taxon-name-part-type="genus" reg="Curarea">Curarea</tp:taxon-name-part> <tp:taxon-name-part taxon-name-part-type="species" reg="candicans">candicans</tp:taxon-name-part></tp:taxon-name></italic> (Rich. <italic>ex</italic> DC.) Barneby &amp; Krukoff (<xref ref-type="bibr" rid="B4">Barneby and Krukoff 1971</xref>).</p><p>The sterile type material of <italic><tp:taxon-name><tp:taxon-name-part taxon-name-part-type="genus" reg="Cocculus">Cocculus</tp:taxon-name-part> <tp:taxon-name-part taxon-name-part-type="species" reg="dichroa">dichroa</tp:taxon-name-part></tp:taxon-name></italic> at M, image from JStore, has the leaf blades ovate, with a long-acuminate apex and the adaxial surface somewhat bullate. While ovate and long-acuminate leaves are characteristic of juvenile leaves of all species of <italic><tp:taxon-name><tp:taxon-name-part taxon-name-part-type="genus" reg="Curarea">Curarea</tp:taxon-name-part></tp:taxon-name></italic>, however a somewhat bullate adaxial surface has not been observed in <italic><tp:taxon-name><tp:taxon-name-part taxon-name-part-type="genus" reg="Curarea">C.</tp:taxon-name-part> <tp:taxon-name-part taxon-name-part-type="species" reg="candicans">candicans</tp:taxon-name-part></tp:taxon-name></italic>. This vegetative feature might turn out to be a distinguishing character when studied in more specimens and the extent of morphological variation <italic><tp:taxon-name><tp:taxon-name-part taxon-name-part-type="genus" reg="Curarea">C.</tp:taxon-name-part> <tp:taxon-name-part taxon-name-part-type="species" reg="candicans">candicans</tp:taxon-name-part></tp:taxon-name></italic> is better understood. At this time however, <italic><tp:taxon-name><tp:taxon-name-part taxon-name-part-type="genus" reg="Curarea">C.</tp:taxon-name-part> <tp:taxon-name-part taxon-name-part-type="species" reg="candicans">candicans</tp:taxon-name-part></tp:taxon-name></italic> is the only other species known to occur in Para and, in this study, I hesitantly follow earlier workers in the family in including <italic><tp:taxon-name><tp:taxon-name-part taxon-name-part-type="genus" reg="Cocculus">C.</tp:taxon-name-part> <tp:taxon-name-part taxon-name-part-type="species" reg="dichroa">dichroa</tp:taxon-name-part></tp:taxon-name></italic> as a synonym of <italic><tp:taxon-name><tp:taxon-name-part taxon-name-part-type="genus" reg="Curarea">C.</tp:taxon-name-part> <tp:taxon-name-part taxon-name-part-type="species" reg="candicans">candicans</tp:taxon-name-part></tp:taxon-name></italic>.</p></tp:treatment-sec><tp:treatment-sec sec-type="material" id="SECID0EAFBK"><title>Specimens examined.</title><p>
            <bold>BRAZIL. Pará</bold>: Santa Isabel. Ea. de F. [Estrada de Ferro] de Bragança, 15 Feb 1909, (detached old fr), <italic>collector unknown</italic>, (RB n°. 19508!).</p><p>
            <bold>FRENCH GUIANA. Cayenne</bold>: <italic>Richard s.n.</italic>, no date, (st), (P!). <bold>Saül</bold>: Vicinity of Eaux Claires, Sentier Botanique, between Crique Tortue and Split in trail, <named-content xmlns:xlink="http://www.w3.org/1999/xlink" content-type="dwc:verbatimCoordinates" xlink:type="simple"><named-content content-type="geo-json" specific-use="{&#34;type&#34;:&#34;Point&#34;,&#34;coordinates&#34;:[-53.200000,3.616667]}" id="NCID0EVFBK" xlink:type="simple">03°37'N, 053°12'W</named-content></named-content>, 200-400 m, 1 Nov 1992, (♂ fl), <italic>Mori et al. 22743</italic> (NY!).</p><p>
            <bold>GUYANA. Demerara</bold>: Mabura Hill, Ekuk compartment, mixed forest on loamy sand, <named-content xmlns:xlink="http://www.w3.org/1999/xlink" content-type="dwc:verbatimCoordinates" xlink:type="simple"><named-content content-type="geo-json" specific-use="{&#34;type&#34;:&#34;Point&#34;,&#34;coordinates&#34;:[-58.750000,5.166667]}" id="NCID0EDGBK" xlink:type="simple">05°10'N; 058°45'W</named-content></named-content>, 12 Oct 1989, (♂ buds &amp; fl) <italic>Jansen-Jacobs et al. 1995</italic>, (NY!, <!--PageBreak-->U!); Upper Demerara-Berbice, Pibiri Research Site, 53 km S of Mabura Hill, <named-content xmlns:xlink="http://www.w3.org/1999/xlink" content-type="dwc:verbatimCoordinates" xlink:type="simple"><named-content content-type="geo-json" specific-use="{&#34;type&#34;:&#34;Point&#34;,&#34;coordinates&#34;:[-58.616667,5.016667]}" id="NCID0EPGBK" xlink:type="simple">05°01'N; 058°37'W</named-content></named-content>, 2 Feb 2004, (st), <italic>Torke et al. 310</italic> (MO!). <bold>Cuyuni-Mazaruni Region</bold>: Kartabo, Willems Timber Concession, Wallaba (Eperua) forest on white sand, <named-content xmlns:xlink="http://www.w3.org/1999/xlink" content-type="dwc:verbatimCoordinates" xlink:type="simple"><named-content content-type="geo-json" specific-use="{&#34;type&#34;:&#34;Point&#34;,&#34;coordinates&#34;:[-58.833333,6.350000]}" id="NCID0E2GBK" xlink:type="simple">06°21'N; 58°50'W</named-content></named-content>, 100 m, 22 Jan 1989, (old ♂ fl), <italic>Hahn &amp; Tiwari 5136</italic> (US!). <bold>Essequibo</bold>: Basin of Issororo River, 1888, (♂ fl), <italic>Jenman 5199</italic> (K!); Essequibo River, Moraballi Creek, near Bartica, near sea level, 6 Nov 1929, (♂ fl), <italic>Sandwith 561</italic> (K! [3], NY n.v.).</p><p>
            <bold>SURINAME.</bold> Without locality, Nov 1941, (st), <italic>Krukoff 12305</italic> (GH!, NY n.v.); Railroad Paramaribo-Dam, Nov 1941, (st), <italic>Krukoff 12335</italic> (GH! [2], NY n.v., US n.v.); In hellingbos tussen, km 11.0 en 11.1, montibus, qui dicuntur Nassau, 17 Mar 1949, (st), <italic>Lanjou &amp; Lindeman 2775a</italic> (NY n.v., U!); ibid., (st), <italic>Lanjouw &amp; Lindeman 2779</italic> (NY n.v., U!); Nickerie, area of Kabalebo Dam Project, 30–130 m, Boegroemaka forest on gentle slope towards creek, west of road, km 80, <named-content xmlns:xlink="http://www.w3.org/1999/xlink" content-type="dwc:verbatimCoordinates" xlink:type="simple"><named-content content-type="geo-json" specific-use="{&#34;type&#34;:&#34;Point&#34;,&#34;coordinates&#34;:[-57.500000,4.000000]}" id="NCID0EXHBK" xlink:type="simple">04°00'N; 57°30'W</named-content></named-content>, 22 Sep 1980, (st), <italic>Lindeman et al. 539</italic> (U!); Lely Mts., SW plateaus covered by ferrobauxite, forest on plateau S of camp 4, 550–710 m, 5 Oct 1975, (st), <italic>Lindeman et al. 805</italic> (MO!, NY n.v.);</p><p>Open spot from fallen tree near 7100 m in line from road, km 80 eastward, area of Kabalebo Dam Project, 30–130 m, 11 Nov 1981, (st), <italic>Lindeman &amp; de Roon 808</italic> (U!); Mapane Creek area, along Sarwa road, plot in succession, no date, (st), <italic>Vreden 11663</italic> (U!); Mapane Creek area, 29 Apr 1967, (st), <italic>Vreden 11706</italic> (U!); Without locality, (st), no date, <italic>collector unknown</italic> (U-32454-B!).</p><p>
            <bold>VENEZUELA. Amazonas</bold>: Atabapo, Rio Cunucunuma, entre las comunidades La Culebra y Huachamacari, entre El Cerro Duida y Huachamacari, <named-content xmlns:xlink="http://www.w3.org/1999/xlink" content-type="dwc:verbatimCoordinates" xlink:type="simple"><named-content content-type="geo-json" specific-use="{&#34;type&#34;:&#34;Point&#34;,&#34;coordinates&#34;:[-65.750000,3.666667]}" id="NCID0ERIBK" xlink:type="simple">03°40'N; 065°45'W</named-content></named-content>, 180-210 m, 28 Jan–8 Feb 1982, (♂ fl bud), <italic>Steyermark et al. 125686</italic> (MO!, NY!, US!).</p></tp:treatment-sec><tp:treatment-sec><!--Section generated to contain objects referenced in tp:taxon-treatment.--><fig id="F9" position="float" orientation="portrait"><label>Figure 9.</label><caption><p>Geographic distribution of <italic><tp:taxon-name><tp:taxon-name-part taxon-name-part-type="genus" reg="Curarea">Curarea</tp:taxon-name-part> <tp:taxon-name-part taxon-name-part-type="species" reg="barnebyana">barnebyana</tp:taxon-name-part></tp:taxon-name></italic>, <italic><tp:taxon-name><tp:taxon-name-part taxon-name-part-type="genus" reg="Curarea">C.</tp:taxon-name-part> <tp:taxon-name-part taxon-name-part-type="species" reg="candicans">candicans</tp:taxon-name-part></tp:taxon-name></italic>, <italic><tp:taxon-name><tp:taxon-name-part taxon-name-part-type="genus" reg="Curarea">C.</tp:taxon-name-part> <tp:taxon-name-part taxon-name-part-type="species" reg="crassa">crassa</tp:taxon-name-part></tp:taxon-name></italic>, <italic><tp:taxon-name><tp:taxon-name-part taxon-name-part-type="genus" reg="Curarea">C.</tp:taxon-name-part> <tp:taxon-name-part taxon-name-part-type="species" reg="cuatrecasasii">cuatrecasasii</tp:taxon-name-part></tp:taxon-name></italic> and <italic><tp:taxon-name><tp:taxon-name-part taxon-name-part-type="genus" reg="Curarea">C.</tp:taxon-name-part> <tp:taxon-name-part taxon-name-part-type="species" reg="gentryana">gentryana</tp:taxon-name-part></tp:taxon-name></italic>.</p></caption><graphic xmlns:xlink="http://www.w3.org/1999/xlink" xlink:href="phytokeys-100-009-g009.jpg" position="float" orientation="portrait" xlink:type="simple" id="oo_211306.jpg"/></fig></tp:treatment-sec><ref-list><ref id="B40"><mixed-citation xmlns:xlink="http://www.w3.org/1999/xlink" xlink:type="simple">
          <person-group><name name-style="western"><surname>MacNeill</surname><given-names>J</given-names></name><name name-style="western"><surname>Barrie</surname><given-names>FR</given-names></name><name name-style="western"><surname>Buck</surname><given-names>WR</given-names></name><name name-style="western"><surname>Demoulin</surname><given-names>V</given-names></name><name name-style="western"><surname>Greuter</surname><given-names>W</given-names></name><name name-style="western"><surname>Hawksworth</surname><given-names>DL</given-names></name><name name-style="western"><surname>Herendeen</surname><given-names>PS</given-names></name><name name-style="western"><surname>Knapp</surname><given-names>S</given-names></name><name name-style="western"><surname>Marhold</surname><given-names>K</given-names></name><name name-style="western"><surname>Prado</surname><given-names>J</given-names></name><name name-style="western"><surname>Prud’homme van Reine</surname><given-names>WF</given-names></name><name name-style="western"><surname>Smith</surname><given-names>JF</given-names></name><name name-style="western"><surname>Wiersema</surname><given-names>JH</given-names></name><name name-style="western"><surname>Turland</surname><given-names>NJ</given-names></name></person-group> (<year>2012</year>) International Code of Nomenclature for Agae, <tp:taxon-name><tp:taxon-name-part taxon-name-part-type="kingdom">Fungi</tp:taxon-name-part></tp:taxon-name>, and Plants (Melbourne Code): adopted by the Eighteenth International Botanical Congress Melbourne, Australia, July 2011. Regnum Vegetabile 154. Koeltz Scientific Books. <ext-link xlink:type="simple" ext-link-type="uri" xlink:href="http://www.iapt-taxon.org/nomen/main">http://www.iapt-taxon.org/nomen/main</ext-link> [accessed 10.02.2018]</mixed-citation></ref><ref id="B35"><mixed-citation xmlns:xlink="http://www.w3.org/1999/xlink" xlink:type="simple">
          <person-group><name name-style="western"><surname>Krukoff</surname><given-names>BA</given-names></name><name name-style="western"><surname>Moldenke</surname><given-names>HN</given-names></name></person-group> (<year>1938</year>) <article-title>Studies of American <tp:taxon-name><tp:taxon-name-part taxon-name-part-type="family">Menispermaceae</tp:taxon-name-part></tp:taxon-name> with special reference to species used in preparation of arrow-poisons.</article-title> <source>Brittonia</source> <volume>3</volume>(<issue>1</issue>): <fpage>1</fpage>–<lpage>74</lpage>. <ext-link xlink:type="simple" ext-link-type="doi" xlink:href="10.2307/2804992">https://doi.org/10.2307/2804992</ext-link></mixed-citation></ref><ref id="B13"><mixed-citation xmlns:xlink="http://www.w3.org/1999/xlink" xlink:type="simple">
          <person-group><name name-style="western"><surname>de Candolle</surname><given-names>AP</given-names></name></person-group> (<year>1818</year>) <article-title>.</article-title> <source>Regni Vegetabilis Sistema Naturale</source> <volume>1</volume>: <fpage>1</fpage>–<lpage>564</lpage>.</mixed-citation></ref><ref id="B53"><mixed-citation xmlns:xlink="http://www.w3.org/1999/xlink" xlink:type="simple">
          <person-group><name name-style="western"><surname>Sandwith</surname><given-names>NY</given-names></name></person-group> (<year>1930</year>) XXXVIII Contributions to the flora of Tropical America. II <italic><tp:taxon-name><tp:taxon-name-part taxon-name-part-type="genus">Chondodendron</tp:taxon-name-part> <tp:taxon-name-part taxon-name-part-type="species">candicans</tp:taxon-name-part></tp:taxon-name></italic>, a menispermaceous bush-rope of Guiana. Kew Bulletin of Miscellaneous Information. 339–343.</mixed-citation></ref><ref id="B50"><mixed-citation xmlns:xlink="http://www.w3.org/1999/xlink" xlink:type="simple">
          <person-group><name name-style="western"><surname>Ortiz</surname><given-names>RdC</given-names></name><name name-style="western"><surname>Wang</surname><given-names>W</given-names></name><name name-style="western"><surname>Jacques</surname><given-names>FMB</given-names></name><name name-style="western"><surname>Chen</surname><given-names>Z-D</given-names></name></person-group> (<year>2016</year>) <article-title>Phylogeny and a revised tribal classification of <tp:taxon-name><tp:taxon-name-part taxon-name-part-type="family">Menispermaceae</tp:taxon-name-part></tp:taxon-name> (moonseed family) based on molecular and morphological data.</article-title> <source>Taxon</source> <volume>65</volume>(<issue>6</issue>): <fpage>1288</fpage>–<lpage>1312</lpage>. <ext-link xlink:type="simple" ext-link-type="doi" xlink:href="10.12705/656.5">https://doi.org/10.12705/656.5</ext-link></mixed-citation></ref><ref id="B41"><mixed-citation xmlns:xlink="http://www.w3.org/1999/xlink" xlink:type="simple">
          <person-group><name name-style="western"><surname>von Martius</surname><given-names>CFP</given-names></name></person-group> (<year>1841</year>) <article-title><italic><tp:taxon-name><tp:taxon-name-part taxon-name-part-type="genus">Cocculus</tp:taxon-name-part> <tp:taxon-name-part taxon-name-part-type="species">dichroa</tp:taxon-name-part></tp:taxon-name></italic>. Flora 24. Beibl.</article-title> <volume>2</volume>: <fpage>1</fpage>–<lpage>112</lpage>.</mixed-citation></ref><ref id="B18"><mixed-citation xmlns:xlink="http://www.w3.org/1999/xlink" xlink:type="simple">
          <person-group><name name-style="western"><surname>Eichler</surname><given-names>AG</given-names></name></person-group> (<year>1864</year>) <article-title><tp:taxon-name><tp:taxon-name-part taxon-name-part-type="family">Menispermaceae</tp:taxon-name-part></tp:taxon-name>.</article-title> In: <person-group><name name-style="western"><surname>von Martius</surname><given-names>CFP</given-names></name></person-group> (<role>Ed.</role>) <issue-title>Flora Brasiliensis XIII.</issue-title> <source>1–3</source>, <fpage>162</fpage>–<lpage>236</lpage>.</mixed-citation></ref><ref id="B44"><mixed-citation xmlns:xlink="http://www.w3.org/1999/xlink" xlink:type="simple">
          <person-group><name name-style="western"><surname>Miers</surname><given-names>J</given-names></name></person-group> (<year>1871</year>) <source>A complete monograph of the <tp:taxon-name><tp:taxon-name-part taxon-name-part-type="family">Menispermaceae</tp:taxon-name-part></tp:taxon-name>. Contributions to Botany III.</source> <publisher-name>Williams and Northgate</publisher-name>, <publisher-loc>London</publisher-loc>, <size units="page">394 pp</size>.</mixed-citation></ref><ref id="B16"><mixed-citation xmlns:xlink="http://www.w3.org/1999/xlink" xlink:type="simple">
          <person-group><name name-style="western"><surname>Diels</surname><given-names>L</given-names></name></person-group> (<year>1910</year>) <tp:taxon-name><tp:taxon-name-part taxon-name-part-type="family">Menispermaceae</tp:taxon-name-part></tp:taxon-name>. In: Engler A (Ed.) Pflanzenreich IV, 94. 1–345.</mixed-citation></ref><ref id="B4"><mixed-citation xmlns:xlink="http://www.w3.org/1999/xlink" xlink:type="simple">
          <person-group><name name-style="western"><surname>Barneby</surname><given-names>RC</given-names></name><name name-style="western"><surname>Krukoff</surname><given-names>BA</given-names></name></person-group> (<year>1971</year>) <article-title>Supplementary notes on American <tp:taxon-name><tp:taxon-name-part taxon-name-part-type="family">Menispermaceae</tp:taxon-name-part></tp:taxon-name>. VIII. A Generic Survey of the American <tp:taxon-name><tp:taxon-name-part taxon-name-part-type="subfamily">Triclisieae</tp:taxon-name-part></tp:taxon-name> and Anomospermeae.</article-title> <source>Memoirs of the New York Botanical Garden</source> <volume>22</volume>(<issue>3</issue>): <fpage>1</fpage>–<lpage>89</lpage>.</mixed-citation></ref></ref-list></tp:taxon-treatment>
