# Supplementary material for: A taxonomic revision of Curarea Barneby & Krukoff (Menispermaceae)
Source: PhytoKeys. 2018 Jun 21;(100):9–89. doi: 10.3897/phytokeys.100.21828 (PMC6023953; doi:10.3897/phytokeys.100.21828)
Supplement: XML Treatment for Curarea crassa [file phytokeys.100.21828-treatment4.xml]

<!DOCTYPE tp:taxon-treatment
  PUBLIC "-//TaxonX//DTD Taxonomic Treatment Publishing DTD v0 20100105//EN" "tax-treatment-NSO.dtd">
<tp:taxon-treatment xmlns:tp="http://www.plazi.org/taxpub"><tp:treatment-meta><kwd-group><label>Taxon classification</label><kwd><named-content xmlns:xlink="http://www.w3.org/1999/xlink" content-type="kingdom">Plantae</named-content></kwd><kwd><named-content xmlns:xlink="http://www.w3.org/1999/xlink" content-type="order">Ranunculales</named-content></kwd><kwd><named-content xmlns:xlink="http://www.w3.org/1999/xlink" content-type="family">Menispermaceae</named-content></kwd></kwd-group><mixed-citation publication-type="journal"><person-group><name><surname>Ortiz</surname><given-names>Rosa del C.</given-names></name></person-group><article-title>A taxonomic revision of <italic><tp:taxon-name><tp:taxon-name-part taxon-name-part-type="genus" reg="Curarea">Curarea</tp:taxon-name-part></tp:taxon-name></italic> Barneby &amp; Krukoff (<tp:taxon-name><tp:taxon-name-part taxon-name-part-type="family">Menispermaceae</tp:taxon-name-part></tp:taxon-name>)</article-title><source>PhytoKeys</source><day>21</day><month>6</month><year>2018</year><volume>2018</volume><issue>100</issue><fpage>9</fpage><lpage>89</lpage><pub-id pub-id-type="doi">10.3897/phytokeys.100.21828</pub-id></mixed-citation></tp:treatment-meta><tp:nomenclature><label>3.</label><tp:taxon-name>
            <tp:taxon-name-part taxon-name-part-type="genus" reg="Curarea">Curarea</tp:taxon-name-part>
            <tp:taxon-name-part taxon-name-part-type="species" reg="crassa">crassa</tp:taxon-name-part>
          </tp:taxon-name><tp:taxon-authority>Barneby</tp:taxon-authority><xref ref-type="fig" rid="F15">Figs 15</xref><xref ref-type="fig" rid="F16">, 16</xref><tp:nomenclature-citation-list><tp:nomenclature-citation><tp:taxon-name>
                <tp:taxon-name-part taxon-name-part-type="genus" reg="Curarea">Curarea</tp:taxon-name-part> <tp:taxon-name-part taxon-name-part-type="species" reg="crassa">crassa</tp:taxon-name-part></tp:taxon-name><comment>Barneby, Brittonia 48: 20. 1996. Type: Brazil. Bahia: Uruçuca, <named-content xmlns:xlink="http://www.w3.org/1999/xlink" content-type="dwc:verbatimCoordinates" xlink:type="simple"><named-content content-type="geo-json" specific-use="{&#34;type&#34;:&#34;Point&#34;,&#34;coordinates&#34;:[-39.016667,-14.416667]}" id="NCID0EYKBK" xlink:type="simple">14°25'S; 39°01'W</named-content></named-content> [39°03'W], 2 Dec 1994 (old fr), <italic>Jardim et al. 351</italic> (holotype: CEPEC n.v.; isotypes: K!, NY! [image seen]. </comment></tp:nomenclature-citation></tp:nomenclature-citation-list></tp:nomenclature><tp:treatment-sec sec-type="description" id="SECID0E6KBK"><title>Description.</title><p>Large canopy <italic>lianas</italic> ca. 24 m tall; older stems with the lower part strongly flattened (width unknown); bark greyish to dark brown; branchlets dense and coarsely golden to silvery villose. <italic>Leaves</italic>: blades 8–10 × 6–9 cm, broadly elliptic to suborbicular, (narrowly ovate), coriaceous when mature or when directly exposed to sunlight in the canopy; surfaces discolorous, lustrous and glabrous adaxially, but sometimes sparsely tomentellous on main veins, golden or cream villous abaxially, the indumentum concealing the epidermis at all stages, base truncate to widely obtuse, margin entire, apex acuminate (especially when juvenile or not directly exposed to sunlight) to acute or retuse when mature or exposed to direct sunlight up in the canopy, 5–7 palmati- or plinerved, innermost pair of main veins acrodromous perfect on mature leaves, acrodromous imperfect on juvenile ones, secondary veins 0–2 pairs, arising almost at the apex of the blade, all veins slightly immersed adaxially, raised abaxially, but concealed by the indumentum; petioles 2.7–4.5 cm long, ridged, sparsely to densely golden or silvery villous, apical pulvinus conspicuous, rugulose, slightly flat to shallowly grooved or rounded adaxially. <italic>Staminate inflorescences</italic> solitary or fascicled, axillary or supra-axillary, thyrsi (Fig. <xref ref-type="fig" rid="F15">15A–B</xref>), golden villous tomentose; axes 9.8 cm long; primary branches compact and up to 1.1 cm long, with reduced (0–1) branching orders; bracts ca. 0.8 mm long, ovate, concave, fleshy, glabrous adaxially, golden villose abaxially.</p><p>
            <italic>Pistillate inflorescences</italic> (old) solitary or fascicled, axillary, few-flowered thyrsi, indumentum as on staminate inflorescences; axes ca. 3.8 cm long; bracts not seen, primary branches 0.6 cm long, indumentum as on the axis. <italic>Staminate flowers</italic> ca. 1.4 mm long, pale cream; pedicels ca. 1.3 mm long, terete, indumentum as on the axis; bracteoles 2, ca. 0.5 × 0.3 mm, narrowly ovate, fleshy, glabrous adaxially, light golden tomentose abaxially; sepals 6, indumentum as on bracteoles; outer sepals ca. 0.8 × 0.5 mm, ovate-lanceolate to ovate, base truncate, apex acute to obtuse; inner sepals ca. 1.4 × 1.3 mm, obovate or rhombic, base and apex obtuse, tip of inner sepals erect to hardly inflexed past anthesis; petals 6, ca. 0.7–0.8 × 0.6 mm, obovate, weakly concave, membranous, glabrous adaxially and abaxially, base cuneate, lateral margins inflexed, partially clasping the filaments, apex truncate or weakly retuse; stamens 6; filaments ca. 0.5 mm long, clavate, thick, free, glabrous adaxially and abaxially; anthers ca. 0.3 mm long, erect, connective thicker adaxially and forming a protruding keel at the base of the anthers (Fig. <xref ref-type="fig" rid="F15">15H</xref>), not overgrowing the thecae when older. <italic>Pistillate flowers</italic> ca. 2.1 mm long, greenish; pedicels ca. 0.5 mm long, appearing ridged, indumentum as on staminate inflorescences; bracteoles 2, 0.7 × 0.4 mm, ovate-lanceolate, fleshy, glabrous adaxially, light golden tomentose abaxially; sepals 9, in three whorls, glabrous adaxially, light golden tomentose abaxially; outer sepals ca. 0.9 × 0.5 mm, ovate-lanceolate; middle sepals ca. 1.6 × 0.7 mm, lanceolate to ovate-lanceolate; inner sepals 2.1 × 1.2 mm, elliptic or rhombic, their tips erect or weakly reflexed past anthesis; petals 3, ca. 1.3 × 1 mm, spatulate, weakly concave, membranous, glabrous adaxially, sparsely to densely silvery tomentellous abaxially, base clawed, apex truncate to slightly retuse; carpels 3, 1.1 × 0.7 mm, villous; style 0.4 mm long. <italic>Infructescences</italic> axes ca. 0.5–1.2 × 0.4–0.6 cm, indumentum moderate greyish-silvery tomentose; fruiting pedicels 5.8–6.1 mm long, terete; carpophores subglobose, ca. 2.4 mm long, convex at apex, golden villous. <italic>Drupelets</italic> 3.5 × 2.9 cm, (colour when ripe unknown), broadly obovoid (Fig. <xref ref-type="fig" rid="F16">16A</xref>), centrically or only weakly eccentrically attached, base oblique, stylar scar inconspicuous, surface golden villous; exocarp 6.7 mm thick, outer surface rugose, granular when dried; mesocarp not seen, but likely thin and mucilaginous; endocarp ca. 2.6 × 2.2 cm, papyraceous to chartaceous, surface smooth. <italic>Seeds</italic> and embryo not seen, (horny, ca. 23 × 18 mm, <xref ref-type="bibr" rid="B3">Barneby 1996</xref>).</p><fig id="F15" position="float" orientation="portrait"><label>Figure 15.</label><caption><p>
                <italic><tp:taxon-name><tp:taxon-name-part taxon-name-part-type="genus" reg="Curarea">Curarea</tp:taxon-name-part> <tp:taxon-name-part taxon-name-part-type="species" reg="crassa">crassa</tp:taxon-name-part></tp:taxon-name></italic> staminate plant: <bold>A</bold> flowering branch <bold>B</bold> detail of inflorescence <bold>C</bold> flower bud <bold>D</bold> inner sepal, adaxial surface <bold>E–F</bold> outer and inner petals, abaxial views <bold>G–H</bold> outer stamens, abaxial-lateral surfaces (based on <italic>Thomas et al. 10900</italic>).</p></caption><graphic xmlns:xlink="http://www.w3.org/1999/xlink" xlink:href="phytokeys-100-009-g015.jpg" position="float" orientation="portrait" xlink:type="simple" id="oo_211312.jpg"/></fig><fig id="F16" position="float" orientation="portrait"><label>Figure 16.</label><caption><p>
                <italic><tp:taxon-name><tp:taxon-name-part taxon-name-part-type="genus" reg="Curarea">Curarea</tp:taxon-name-part> <tp:taxon-name-part taxon-name-part-type="species" reg="crassa">crassa</tp:taxon-name-part></tp:taxon-name></italic> pistillate plant: <bold>A</bold> fruiting branch <bold>B</bold> innermost sepal, adaxial surface <bold>C</bold> petal, abaxial surface <bold>D</bold> carpels (based on <italic>Jardim et al. 609</italic>).</p></caption><graphic xmlns:xlink="http://www.w3.org/1999/xlink" xlink:href="phytokeys-100-009-g016.jpg" position="float" orientation="portrait" xlink:type="simple" id="oo_211313.jpg"/></fig></tp:treatment-sec><tp:treatment-sec sec-type="distribution" id="SECID0EROBK"><title>Distribution and ecology.</title><p>
            <italic><tp:taxon-name><tp:taxon-name-part taxon-name-part-type="genus" reg="Curarea">Curarea</tp:taxon-name-part> <tp:taxon-name-part taxon-name-part-type="species" reg="crassa">crassa</tp:taxon-name-part></tp:taxon-name></italic> is known only from the coastal Atlantic Forest of Bahia in Brazil (Fig. <xref ref-type="fig" rid="F9">9</xref>), at ca. 76 m in elevation. Staminate flowering specimens were collected in May, whereas a pistillate flowering specimen was collected in February and immature fruiting specimens were collected in July and December.</p></tp:treatment-sec><tp:treatment-sec sec-type="Common names and uses" id="SECID0EGPBK"><title>Common names and uses.</title><p>
            <bold>Brazil</bold>: “buta” (<italic>Fróes 12701/67</italic>, st).</p></tp:treatment-sec><tp:treatment-sec sec-type="etymology" id="SECID0EQPBK"><title>Etymology.</title><p>Not explained in protologue, but likely the name is in reference to its thick exocarp (mesocarp in original description).</p><!--PageBreak--></tp:treatment-sec><tp:treatment-sec sec-type="conservation status" id="SECID0EWPBK"><title>Conservation status.</title><p>The five collections representing three localities resulted in an estimated <abbrev xmlns:xlink="http://www.w3.org/1999/xlink" xlink:title="Extent of Occurrence" id="ABBRID0E3PBK" xlink:type="simple">EOO</abbrev> of 45 km<sup>2</sup> and an <abbrev xmlns:xlink="http://www.w3.org/1999/xlink" xlink:title="Area of Occupancy" id="ABBRID0ECQBK" xlink:type="simple">AOO</abbrev> of 12 km<sup>2</sup>. The three localities correspond to two subpopulations and two locations, of which one is found within a protected area.</p><!--PageBreak--><p>However, ongoing deforestation in the largely degraded Brazilian Atlantic forest may negatively affect the already localised subpopulations of <italic><tp:taxon-name><tp:taxon-name-part taxon-name-part-type="genus" reg="Curarea">C.</tp:taxon-name-part> <tp:taxon-name-part taxon-name-part-type="species" reg="crassa">crassa</tp:taxon-name-part></tp:taxon-name></italic>, further reducing suitable habitat. Based on these considerations, <italic><tp:taxon-name><tp:taxon-name-part taxon-name-part-type="genus" reg="Curarea">C.</tp:taxon-name-part> <tp:taxon-name-part taxon-name-part-type="species" reg="crassa">crassa</tp:taxon-name-part></tp:taxon-name></italic> is here assigned a preliminary status of “Endangered” [EN B1ab(i,ii,ii,iv,v) + B2ab(i,ii,ii,iv,v)].</p></tp:treatment-sec><tp:treatment-sec sec-type="discussion" id="SECID0EBRBK"><title>Discussion.</title><p>
            <italic><tp:taxon-name><tp:taxon-name-part taxon-name-part-type="genus" reg="Curarea">Curarea</tp:taxon-name-part> <tp:taxon-name-part taxon-name-part-type="species" reg="crassa">crassa</tp:taxon-name-part></tp:taxon-name></italic> is vegetatively conspicuous because of its broadly elliptic or suborbicular leaves covered with a dense golden or creamy villous indumentum <!--PageBreak-->on the abaxial leaf blade surface. Similar indumentum may sometimes also be observed on the abaxial leaf blade surfaces of <italic><tp:taxon-name><tp:taxon-name-part taxon-name-part-type="genus" reg="Curarea">C.</tp:taxon-name-part> <tp:taxon-name-part taxon-name-part-type="species" reg="barnebyana">barnebyana</tp:taxon-name-part></tp:taxon-name></italic> and <italic><tp:taxon-name><tp:taxon-name-part taxon-name-part-type="genus" reg="Curarea">C.</tp:taxon-name-part> <tp:taxon-name-part taxon-name-part-type="species" reg="tecunarum">tecunarum</tp:taxon-name-part></tp:taxon-name></italic>; from <italic><tp:taxon-name><tp:taxon-name-part taxon-name-part-type="genus" reg="Curarea">C.</tp:taxon-name-part> <tp:taxon-name-part taxon-name-part-type="species" reg="barnebyana">barnebyana</tp:taxon-name-part></tp:taxon-name></italic>, it differs by its woolly, greyish-golden indumentum in the staminate inflorescences (<italic>vs.</italic> dark-brown). From <italic><tp:taxon-name><tp:taxon-name-part taxon-name-part-type="genus" reg="Curarea">C.</tp:taxon-name-part> <tp:taxon-name-part taxon-name-part-type="species" reg="tecunarum">tecunarum</tp:taxon-name-part></tp:taxon-name></italic>, <italic><tp:taxon-name><tp:taxon-name-part taxon-name-part-type="genus" reg="Curarea">C.</tp:taxon-name-part> <tp:taxon-name-part taxon-name-part-type="species" reg="crassa">crassa</tp:taxon-name-part></tp:taxon-name></italic> differs by its primary branches with few branching orders in the staminate inflorescence (<italic>vs.</italic> primary branches with several branching orders in <italic><tp:taxon-name><tp:taxon-name-part taxon-name-part-type="genus" reg="Curarea">C.</tp:taxon-name-part> <tp:taxon-name-part taxon-name-part-type="species" reg="tecunarum">tecunarum</tp:taxon-name-part></tp:taxon-name></italic>). Also, the large and broadly obovoid drupelets are unique to <italic><tp:taxon-name><tp:taxon-name-part taxon-name-part-type="genus" reg="Curarea">C.</tp:taxon-name-part> <tp:taxon-name-part taxon-name-part-type="species" reg="crassa">crassa</tp:taxon-name-part></tp:taxon-name></italic>.</p><p>The thick layer, from which the specific epithet is likely derived, was described as the mesocarp (<xref ref-type="bibr" rid="B3">Barneby 1996</xref>), however it is likely that the mesocarp in <italic><tp:taxon-name><tp:taxon-name-part taxon-name-part-type="genus" reg="Curarea">C.</tp:taxon-name-part> <tp:taxon-name-part taxon-name-part-type="species" reg="crassa">crassa</tp:taxon-name-part></tp:taxon-name></italic>, as in <italic><tp:taxon-name><tp:taxon-name-part taxon-name-part-type="genus" reg="Curarea">C.</tp:taxon-name-part> <tp:taxon-name-part taxon-name-part-type="species" reg="barnebyana">barnebyana</tp:taxon-name-part></tp:taxon-name></italic>, <italic><tp:taxon-name><tp:taxon-name-part taxon-name-part-type="genus" reg="Curarea">C.</tp:taxon-name-part> <tp:taxon-name-part taxon-name-part-type="species" reg="tecunarum">tecunarum</tp:taxon-name-part></tp:taxon-name></italic> and <italic><tp:taxon-name><tp:taxon-name-part taxon-name-part-type="genus" reg="Curarea">C.</tp:taxon-name-part> <tp:taxon-name-part taxon-name-part-type="uncertainty-rank">aff.</tp:taxon-name-part> <tp:taxon-name-part taxon-name-part-type="species" reg="iquitana">iquitana</tp:taxon-name-part></tp:taxon-name></italic>, is mucilaginous and no longer noticeable in dried fruits, as was the case reported for <italic><tp:taxon-name><tp:taxon-name-part taxon-name-part-type="genus" reg="Curarea">C.</tp:taxon-name-part> <tp:taxon-name-part taxon-name-part-type="species" reg="tecunarum">tecunarum</tp:taxon-name-part></tp:taxon-name></italic> (<xref ref-type="bibr" rid="B4">Barneby and Krukoff 1971</xref>).</p><p>On morphological grounds, <italic><tp:taxon-name><tp:taxon-name-part taxon-name-part-type="genus" reg="Curarea">C.</tp:taxon-name-part> <tp:taxon-name-part taxon-name-part-type="species" reg="crassa">crassa</tp:taxon-name-part></tp:taxon-name></italic> is placed with the species of Group I. Micro-morphological characters shared amongst species in Group I are summarised in Table <xref ref-type="table" rid="T5">5</xref>. <italic><tp:taxon-name><tp:taxon-name-part taxon-name-part-type="genus" reg="Curarea">Curarea</tp:taxon-name-part> <tp:taxon-name-part taxon-name-part-type="species" reg="crassa">crassa</tp:taxon-name-part></tp:taxon-name></italic> shares its staminate inflorescences with condensed branch orders with species of that group. They differ in the inflorescence indumentum colour, this being cream or golden in <italic><tp:taxon-name><tp:taxon-name-part taxon-name-part-type="genus" reg="Curarea">C.</tp:taxon-name-part> <tp:taxon-name-part taxon-name-part-type="species" reg="crassa">crassa</tp:taxon-name-part></tp:taxon-name> vs.</italic> dark brown or greyish in <italic><tp:taxon-name><tp:taxon-name-part taxon-name-part-type="genus" reg="Curarea">C.</tp:taxon-name-part> <tp:taxon-name-part taxon-name-part-type="species" reg="barnebyana">barnebyana</tp:taxon-name-part></tp:taxon-name></italic>. The primary branches of the staminate inflorescences are also condensed in <italic><tp:taxon-name><tp:taxon-name-part taxon-name-part-type="genus" reg="Curarea">C.</tp:taxon-name-part> <tp:taxon-name-part taxon-name-part-type="species" reg="candicans">candicans</tp:taxon-name-part></tp:taxon-name></italic>, but there, trichomes are strigillose-tomentellous and not villous as in <italic><tp:taxon-name><tp:taxon-name-part taxon-name-part-type="genus" reg="Curarea">C.</tp:taxon-name-part> <tp:taxon-name-part taxon-name-part-type="species" reg="crassa">crassa</tp:taxon-name-part></tp:taxon-name></italic>.</p><p>In the protologue of <italic><tp:taxon-name><tp:taxon-name-part taxon-name-part-type="genus" reg="Curarea">C.</tp:taxon-name-part> <tp:taxon-name-part taxon-name-part-type="species" reg="crassa">crassa</tp:taxon-name-part></tp:taxon-name></italic>, <xref ref-type="bibr" rid="B3">Barneby (1996)</xref> described staminate flowers as having 9 sepals, but only 6 sepals were found in the only staminate plant available in this study (<italic>Thomas et al. 10900</italic>). This discrepancy is likely due to infraspecific variation as was also occasionally observed in <italic><tp:taxon-name><tp:taxon-name-part taxon-name-part-type="genus" reg="Curarea">C.</tp:taxon-name-part> <tp:taxon-name-part taxon-name-part-type="species" reg="candicans">candicans</tp:taxon-name-part></tp:taxon-name></italic> and in <italic><tp:taxon-name><tp:taxon-name-part taxon-name-part-type="genus" reg="Curarea">C.</tp:taxon-name-part> <tp:taxon-name-part taxon-name-part-type="uncertainty-rank">aff.</tp:taxon-name-part> <tp:taxon-name-part taxon-name-part-type="species" reg="iquitana">iquitana</tp:taxon-name-part></tp:taxon-name></italic>.</p><table-wrap id="T5" position="float" orientation="portrait"><label>Table 5.</label><caption><p>Morphological features of the two species groups within <italic><tp:taxon-name><tp:taxon-name-part taxon-name-part-type="genus" reg="Curarea">Curarea</tp:taxon-name-part></tp:taxon-name></italic>. * = species not studied for wood anatomy.</p></caption><table id="TID0EAZBI" rules="all"><tbody><tr><th rowspan="1" colspan="1"/><th rowspan="1" colspan="4">Group I</th><th rowspan="1" colspan="5">Group II</th></tr><tr><th rowspan="1" colspan="1">Macro- and micro-morphological Characters</th><th rowspan="1" colspan="1">
                    <italic><tp:taxon-name><tp:taxon-name-part taxon-name-part-type="genus" reg="Curarea"/><tp:taxon-name-part taxon-name-part-type="species" reg="barnebyana">barnebyana</tp:taxon-name-part></tp:taxon-name></italic>
                  </th><th rowspan="1" colspan="1">
                    <italic><tp:taxon-name><tp:taxon-name-part taxon-name-part-type="genus" reg="Curarea"/><tp:taxon-name-part taxon-name-part-type="species" reg="candicans">candicans</tp:taxon-name-part></tp:taxon-name></italic>
                  </th><th rowspan="1" colspan="1">
                    <italic><tp:taxon-name><tp:taxon-name-part taxon-name-part-type="genus" reg="Curarea"/><tp:taxon-name-part taxon-name-part-type="species" reg="crassa">crassa</tp:taxon-name-part></tp:taxon-name></italic>*</th><th rowspan="1" colspan="1">
                    <italic><tp:taxon-name><tp:taxon-name-part taxon-name-part-type="genus" reg="Curarea"/><tp:taxon-name-part taxon-name-part-type="species" reg="tecunarum">tecunarum</tp:taxon-name-part></tp:taxon-name></italic>
                  </th><th rowspan="1" colspan="1">
                    <italic><tp:taxon-name><tp:taxon-name-part taxon-name-part-type="genus" reg="Curarea"/><tp:taxon-name-part taxon-name-part-type="species" reg="cuatrecasasii">cuatrecasasii</tp:taxon-name-part></tp:taxon-name></italic>
                  </th><th rowspan="1" colspan="1">
                    <italic><tp:taxon-name><tp:taxon-name-part taxon-name-part-type="genus" reg="Gentryana">Gentryana</tp:taxon-name-part></tp:taxon-name></italic>*</th><th rowspan="1" colspan="1">
                    <italic><tp:taxon-name><tp:taxon-name-part taxon-name-part-type="genus" reg="Curarea"/><tp:taxon-name-part taxon-name-part-type="species" reg="iquitana">iquitana</tp:taxon-name-part></tp:taxon-name></italic>
                  </th><th rowspan="1" colspan="1">
                    <italic><tp:taxon-name><tp:taxon-name-part taxon-name-part-type="genus" reg="Curarea"/><tp:taxon-name-part taxon-name-part-type="species" reg="tomentocarpa">tomentocarpa</tp:taxon-name-part></tp:taxon-name></italic>
                  </th><th rowspan="1" colspan="1">
                    <italic><tp:taxon-name><tp:taxon-name-part taxon-name-part-type="genus" reg="Curarea"/><tp:taxon-name-part taxon-name-part-type="species" reg="toxicofera">toxicofera</tp:taxon-name-part></tp:taxon-name></italic>*</th></tr><tr><td rowspan="1" colspan="10">
                    <bold>Wood</bold>
                  </td></tr><tr><td rowspan="1" colspan="1">rays in stem</td><td rowspan="1" colspan="1">relatively narrow</td><td rowspan="1" colspan="1">relatively narrow</td><td rowspan="1" colspan="1">n/a</td><td rowspan="1" colspan="1">relatively narrow</td><td rowspan="1" colspan="1">relatively narrow</td><td rowspan="1" colspan="1">n/a</td><td rowspan="1" colspan="1">wide</td><td rowspan="1" colspan="1">wide</td><td rowspan="1" colspan="1">n/a</td></tr><tr><td rowspan="1" colspan="1">average # of vascular bundles around pith</td><td rowspan="1" colspan="1">39</td><td rowspan="1" colspan="1">51</td><td rowspan="1" colspan="1">n/a</td><td rowspan="1" colspan="1">37</td><td rowspan="1" colspan="1">25</td><td rowspan="1" colspan="1">n/a</td><td rowspan="1" colspan="1">28</td><td rowspan="1" colspan="1">16</td><td rowspan="1" colspan="1">n/a</td></tr><tr><td rowspan="1" colspan="1">medullary sclerenchyma in pith</td><td rowspan="1" colspan="1">strong</td><td rowspan="1" colspan="1">strong</td><td rowspan="1" colspan="1">n/a</td><td rowspan="1" colspan="1">strong</td><td rowspan="1" colspan="1">weak</td><td rowspan="1" colspan="1">n/a</td><td rowspan="1" colspan="1">weak</td><td rowspan="1" colspan="1">weak</td><td rowspan="1" colspan="1">n/a</td></tr><tr><td rowspan="1" colspan="10">
                    <bold>Leaf</bold>
                  </td></tr><tr><td rowspan="1" colspan="1">indumentum type on abaxial leaf blade surface</td><td rowspan="1" colspan="1">villous</td><td rowspan="1" colspan="1">web-like to tomentellous</td><td rowspan="1" colspan="1">villous</td><td rowspan="1" colspan="1">villous</td><td rowspan="1" colspan="1">strigillose-tomentellous</td><td rowspan="1" colspan="1">web-liketomentellous</td><td rowspan="1" colspan="1">tomentellous</td><td rowspan="1" colspan="1">tomentellous</td><td rowspan="1" colspan="1">strigillose-tomentellous</td></tr><tr><td rowspan="1" colspan="1">type of acrodromous venation</td><td rowspan="1" colspan="1">perfect</td><td rowspan="1" colspan="1">perfect</td><td rowspan="1" colspan="1">perfect</td><td rowspan="1" colspan="1">perfect</td><td rowspan="1" colspan="1">imperfect</td><td rowspan="1" colspan="1">imperfect</td><td rowspan="1" colspan="1">imperfect</td><td rowspan="1" colspan="1">imperfect</td><td rowspan="1" colspan="1">imperfect</td></tr><tr><td rowspan="1" colspan="1">veinlets</td><td rowspan="1" colspan="1">thick</td><td rowspan="1" colspan="1">thick</td><td rowspan="1" colspan="1">thick</td><td rowspan="1" colspan="1">thick</td><td rowspan="1" colspan="1">thin</td><td rowspan="1" colspan="1">thin</td><td rowspan="1" colspan="1">thin</td><td rowspan="1" colspan="1">thin</td><td rowspan="1" colspan="1">thin</td></tr><tr><td rowspan="1" colspan="1">mesophyll palisade cell arrangement</td><td rowspan="1" colspan="1">compact</td><td rowspan="1" colspan="1">compact</td><td rowspan="1" colspan="1">compact</td><td rowspan="1" colspan="1">compact</td><td rowspan="1" colspan="1">loose</td><td rowspan="1" colspan="1">loose</td><td rowspan="1" colspan="1">compact</td><td rowspan="1" colspan="1">loose</td><td rowspan="1" colspan="1">loose</td></tr><tr><td rowspan="1" colspan="1">mesophyll palisade size (mm)</td><td rowspan="1" colspan="1">23 × 5</td><td rowspan="1" colspan="1">24 × 6</td><td rowspan="1" colspan="1">28 × 3</td><td rowspan="1" colspan="1">23 × 6</td><td rowspan="1" colspan="1">14 × 7</td><td rowspan="1" colspan="1">14 × 7</td><td rowspan="1" colspan="1">15 × 6</td><td rowspan="1" colspan="1">14 × 5</td><td rowspan="1" colspan="1">19 × 5</td></tr><tr><td rowspan="1" colspan="10">
                    <bold>Reproductive</bold>
                  </td></tr><tr><td rowspan="1" colspan="1">staminate inflorescence type of higher branching order</td><td rowspan="1" colspan="1">condensed</td><td rowspan="1" colspan="1">condensed</td><td rowspan="1" colspan="1">condensed</td><td rowspan="1" colspan="1">loose</td><td rowspan="1" colspan="1">loose</td><td rowspan="1" colspan="1">loose</td><td rowspan="1" colspan="1">loose</td><td rowspan="1" colspan="1">loose</td><td rowspan="1" colspan="1">loose</td></tr><tr><td rowspan="1" colspan="1">staminate inflorescence branching order</td><td rowspan="1" colspan="1">few</td><td rowspan="1" colspan="1">few</td><td rowspan="1" colspan="1">few</td><td rowspan="1" colspan="1">several</td><td rowspan="1" colspan="1">several</td><td rowspan="1" colspan="1">several</td><td rowspan="1" colspan="1">several</td><td rowspan="1" colspan="1">several</td><td rowspan="1" colspan="1">several</td></tr><tr><td rowspan="1" colspan="1">carpophore</td><td rowspan="1" colspan="1">subglobose</td><td rowspan="1" colspan="1">discoid</td><td rowspan="1" colspan="1">subglobose</td><td rowspan="1" colspan="1">subglobose</td><td rowspan="1" colspan="1">elongate</td><td rowspan="1" colspan="1">elongate</td><td rowspan="1" colspan="1">elongate</td><td rowspan="1" colspan="1">elongate</td><td rowspan="1" colspan="1">elongate</td></tr></tbody></table></table-wrap></tp:treatment-sec><tp:treatment-sec sec-type="material" id="SECID0EFKCK"><title>Specimens examined.</title><p>
            <bold>BRAZIL. Bahia</bold>: Uruçuca, Serra Grande, 7.3 km na Estrada Serra Grande/Itacaré, Fazenda Lagoa do Conjunto Fazenda Santa Cruz, <named-content xmlns:xlink="http://www.w3.org/1999/xlink" content-type="dwc:verbatimCoordinates" xlink:type="simple"><named-content content-type="geo-json" specific-use="{&#34;type&#34;:&#34;Point&#34;,&#34;coordinates&#34;:[-39.016667,-14.416667]}" id="NCID0EQKCK" xlink:type="simple">14°25'S; 39°01'W</named-content></named-content> [39°03'W], 19 Jul 1994, (♂ fl), <italic>Carvalho et al. 4563</italic> (CEPEC n.v., NY! [image seen]; Região da Mata Atlântica, 14 Jul 1995, (imm fr), <italic>Carvalho et al. 6031</italic> (NY!); Una, Reserva Biológica do Mico-Leão (IBAMA), entrada no km 46 da rod, BA-001, Ilhéus/Una, Região da Mata Higrófila Sul Bahiana, 8–10 km na Estrada que margeia ao Rio Maruim, <named-content xmlns:xlink="http://www.w3.org/1999/xlink" content-type="dwc:verbatimCoordinates" xlink:type="simple"><named-content content-type="geo-json" specific-use="{&#34;type&#34;:&#34;Point&#34;,&#34;coordinates&#34;:[-39.083333,-15.150000]}" id="NCID0E3KCK" xlink:type="simple">15°09'S; 39°05W</named-content></named-content>, 6 Jun 1996, (imm fr), <italic>Carvalho et al. 6222</italic> (CEPEC n.v., NY! [image seen]); Ilhéus, basin of Rio Santa Ana, high forest, near Bom Gosto, 8 Dec 1942 (st), <italic>Fróes 12701/67</italic> (A!, NY n.v.); Uruçuca, Serra Grande, 7 .3 km na estrada Serra Grande/Itacaré, Fazenda Lagoa do Conjunto Fazenda Santa Cruz, <named-content xmlns:xlink="http://www.w3.org/1999/xlink" content-type="dwc:verbatimCoordinates" xlink:type="simple"><named-content content-type="geo-json" specific-use="{&#34;type&#34;:&#34;Point&#34;,&#34;coordinates&#34;:[-39.016667,-14.416667]}" id="NCID0EILCK" xlink:type="simple">14°25'S; 39°01'W</named-content></named-content> [39°03'W], 9 Feb 1995, (♀ fl), <italic>Jardim et al. 609</italic> (NY!); 7.4 km north of Serra Grande on road to Itacaré, <named-content xmlns:xlink="http://www.w3.org/1999/xlink" content-type="dwc:verbatimCoordinates" xlink:type="simple"><named-content content-type="geo-json" specific-use="{&#34;type&#34;:&#34;Point&#34;,&#34;coordinates&#34;:[-39.060556,-14.423333]}" id="NCID0ESLCK" xlink:type="simple">14°25'24"S; 039°03'38"W</named-content></named-content>, 12 May 1995, (♂ fl), <italic>Thomas et al. 10900</italic> (MO!, NY!).</p></tp:treatment-sec><tp:treatment-sec><!--Section generated to contain objects referenced in tp:taxon-treatment.--><fig id="F9" position="float" orientation="portrait"><label>Figure 9.</label><caption><p>Geographic distribution of <italic><tp:taxon-name><tp:taxon-name-part taxon-name-part-type="genus" reg="Curarea">Curarea</tp:taxon-name-part> <tp:taxon-name-part taxon-name-part-type="species" reg="barnebyana">barnebyana</tp:taxon-name-part></tp:taxon-name></italic>, <italic><tp:taxon-name><tp:taxon-name-part taxon-name-part-type="genus" reg="Curarea">C.</tp:taxon-name-part> <tp:taxon-name-part taxon-name-part-type="species" reg="candicans">candicans</tp:taxon-name-part></tp:taxon-name></italic>, <italic><tp:taxon-name><tp:taxon-name-part taxon-name-part-type="genus" reg="Curarea">C.</tp:taxon-name-part> <tp:taxon-name-part taxon-name-part-type="species" reg="crassa">crassa</tp:taxon-name-part></tp:taxon-name></italic>, <italic><tp:taxon-name><tp:taxon-name-part taxon-name-part-type="genus" reg="Curarea">C.</tp:taxon-name-part> <tp:taxon-name-part taxon-name-part-type="species" reg="cuatrecasasii">cuatrecasasii</tp:taxon-name-part></tp:taxon-name></italic> and <italic><tp:taxon-name><tp:taxon-name-part taxon-name-part-type="genus" reg="Curarea">C.</tp:taxon-name-part> <tp:taxon-name-part taxon-name-part-type="species" reg="gentryana">gentryana</tp:taxon-name-part></tp:taxon-name></italic>.</p></caption><graphic xmlns:xlink="http://www.w3.org/1999/xlink" xlink:href="phytokeys-100-009-g009.jpg" position="float" orientation="portrait" xlink:type="simple" id="oo_211306.jpg"/></fig></tp:treatment-sec><ref-list><ref id="B3"><mixed-citation xmlns:xlink="http://www.w3.org/1999/xlink" xlink:type="simple">
          <person-group><name name-style="western"><surname>Barneby</surname><given-names>RC</given-names></name></person-group> (<year>1996</year>) <article-title>Tidings of <tp:taxon-name><tp:taxon-name-part taxon-name-part-type="family">Menispermaceae</tp:taxon-name-part></tp:taxon-name> from interior French Guiana and from the Brazilian state of Bahia.</article-title> <source>Brittonia</source> <volume>48</volume>(<issue>1</issue>): <fpage>20</fpage>–<lpage>25</lpage>. <ext-link xlink:type="simple" ext-link-type="doi" xlink:href="10.2307/2807660">https://doi.org/10.2307/2807660</ext-link></mixed-citation></ref><ref id="B4"><mixed-citation xmlns:xlink="http://www.w3.org/1999/xlink" xlink:type="simple">
          <person-group><name name-style="western"><surname>Barneby</surname><given-names>RC</given-names></name><name name-style="western"><surname>Krukoff</surname><given-names>BA</given-names></name></person-group> (<year>1971</year>) <article-title>Supplementary notes on American <tp:taxon-name><tp:taxon-name-part taxon-name-part-type="family">Menispermaceae</tp:taxon-name-part></tp:taxon-name>. VIII. A Generic Survey of the American <tp:taxon-name><tp:taxon-name-part taxon-name-part-type="subfamily">Triclisieae</tp:taxon-name-part></tp:taxon-name> and Anomospermeae.</article-title> <source>Memoirs of the New York Botanical Garden</source> <volume>22</volume>(<issue>3</issue>): <fpage>1</fpage>–<lpage>89</lpage>.</mixed-citation></ref></ref-list></tp:taxon-treatment>
