# Supplementary material for: A taxonomic revision of Curarea Barneby & Krukoff (Menispermaceae)
Source: PhytoKeys. 2018 Jun 21;(100):9–89. doi: 10.3897/phytokeys.100.21828 (PMC6023953; doi:10.3897/phytokeys.100.21828)
Supplement: XML Treatment for Curarea gentryana [file phytokeys.100.21828-treatment6.xml]

<!DOCTYPE tp:taxon-treatment
  PUBLIC "-//TaxonX//DTD Taxonomic Treatment Publishing DTD v0 20100105//EN" "tax-treatment-NSO.dtd">
<tp:taxon-treatment xmlns:tp="http://www.plazi.org/taxpub"><tp:treatment-meta><kwd-group><label>Taxon classification</label><kwd><named-content xmlns:xlink="http://www.w3.org/1999/xlink" content-type="kingdom">Plantae</named-content></kwd><kwd><named-content xmlns:xlink="http://www.w3.org/1999/xlink" content-type="order">Ranunculales</named-content></kwd><kwd><named-content xmlns:xlink="http://www.w3.org/1999/xlink" content-type="family">Menispermaceae</named-content></kwd></kwd-group><mixed-citation publication-type="journal"><person-group><name><surname>Ortiz</surname><given-names>Rosa del C.</given-names></name></person-group><article-title>A taxonomic revision of <italic><tp:taxon-name><tp:taxon-name-part taxon-name-part-type="genus" reg="Curarea">Curarea</tp:taxon-name-part></tp:taxon-name></italic> Barneby &amp; Krukoff (<tp:taxon-name><tp:taxon-name-part taxon-name-part-type="family">Menispermaceae</tp:taxon-name-part></tp:taxon-name>)</article-title><source>PhytoKeys</source><day>21</day><month>6</month><year>2018</year><volume>2018</volume><issue>100</issue><fpage>9</fpage><lpage>89</lpage><pub-id pub-id-type="doi">10.3897/phytokeys.100.21828</pub-id></mixed-citation></tp:treatment-meta><tp:nomenclature><label>5.</label><tp:taxon-name>
            <tp:taxon-name-part taxon-name-part-type="genus" reg="Curarea">Curarea</tp:taxon-name-part>
            <tp:taxon-name-part taxon-name-part-type="species" reg="gentryana">gentryana</tp:taxon-name-part>
            <object-id xmlns:xlink="http://www.w3.org/1999/xlink" content-type="ipni" xlink:type="simple">urn:lsid:ipni.org:names:77185799-1</object-id>
          </tp:taxon-name><tp:taxon-authority>R.Ortiz</tp:taxon-authority><tp:taxon-status xmlns:xlink="http://www.w3.org/1999/xlink" xlink:type="simple">sp. nov.</tp:taxon-status><xref ref-type="fig" rid="F19">Fig. 19</xref></tp:nomenclature><tp:treatment-sec sec-type="diagnosis" id="SECID0EG5CK"><title>Diagnosis.</title><p>The species is distinguished from its congeners by its staminate flowers with the lateral margins of inner petals adaxially connate or connivent, also by its large broadly obovoid or ellipsoid drupelet that has a silvery tomentellous indumentum.</p></tp:treatment-sec><tp:treatment-sec sec-type="material" id="SECID0EL5CK"><title>Type.</title><p>Ecuador. Esmeraldas: San Lorenzo Canton, Reserva Indígena Awá, Parroquia Ricaurte, Comunidad Balsareño, Río Palabí, bosque muy húmedo tropical, bosque primario, disturbado, <named-content xmlns:xlink="http://www.w3.org/1999/xlink" content-type="dwc:verbatimCoordinates" xlink:type="simple"><named-content content-type="geo-json" specific-use="{&#34;type&#34;:&#34;Point&#34;,&#34;coordinates&#34;:[-78.516667,1.150000]}" id="NCID0EU5CK" xlink:type="simple">01°09'N; 078°31'W</named-content></named-content>, 100 m, 15–29 Apr 1991, (♂ fl), <italic>Rubio &amp; Quelal 1503</italic> (holotype: MO!; isotypes: NY!, QCNE!).</p></tp:treatment-sec><tp:treatment-sec sec-type="notes" id="SECID0E25CK"><title>Note.</title><p>The earlier listing of the name in <xref ref-type="bibr" rid="B47">Ortiz-Gentry (2000)</xref> does not constitute effective publication as per article 30.8 of the Melbourne Code (<xref ref-type="bibr" rid="B40">MacNeill et al. 2012</xref>), and is therefore here being validated.</p></tp:treatment-sec><tp:treatment-sec sec-type="description" id="SECID0EJ6CK"><title>Description.</title><p>Medium-sized understory <italic>lianas</italic> ca. 8 m tall, older stems more or less terete, 0.5–1 cm diameter, bark dark brown, with shallow lengthwise fissures and conspicuously tuberculate-lenticellate; branchlets brownish strigillose-tomentellous to glabrate. <italic>Leaves</italic>: blades 17–22 × 14–23 cm; broadly ovate, base truncate or weakly cordate, apex acuminate, cuspidate when juvenile; chartaceous when mature or when exposed to direct sunlight, otherwise membranous; surfaces discolorous, lustrous and glabrous adaxially, finely silvery web-like abaxially, indumentum concealing the surface, persistent at all stages; 5-palmatinerved, innermost pair of main veins acrodromous imperfect at all stages, midrib and lateral nerves slightly raised to weakly sunken adaxially, conspicuously raised abaxially, secondary veins 2(3) pairs, arising above the middle of the blade, veinlets raised on both surfaces; petioles 11.3–16.9 cm long, ridged, silvery or brownish strigillose-tomentellous to glabrate, weakly pulvinate at both ends, apical one conspicuous, rugulose. <italic>Staminate inflorescences</italic> fascicled, axillary or cauliflorous, lax thyrsi (Fig. <xref ref-type="fig" rid="F19">19A–B</xref>), silvery or brownish strigillose-tomentellous to glabrate; axes ca. 7.6 cm long; primary branches ca. 4 cm long, with several (2–5) orders of cymose branching, less frequently the higher branch orders are reduced on alternating sides, appearing racemiform; bracts ca. 1.1 mm long, lanceolate, concave, fleshy, indumentum as on inflorescence. <italic>Pistillate inflorescences</italic> unknown. <italic>Staminate flowers</italic> ca. 1.3 mm long, cream; pedicels ca. 0.7 mm long, terete, indumentum as on inflorescence; bracteoles 1–2, ca. 0.2 × 0.2 mm, ovate or oblong, fleshy, glabrous adaxially, silvery tomentellous abaxially; sepals 6, glabrous adaxially, silvery tomentellous abaxially; outer sepals ca. 1 × 0.6 mm, narrowly ovate or ovate-rhombic, base obtuse to truncate, apex acute or obtuse; inner sepals ca. 1.6 × 0.9 mm, obovate or weakly rhombic, base obtuse to cuneate, apex acute to obtuse, tip of inner sepals erect to strongly reflexed at anthesis; petals 6, ca.0.8– 0.9 × 0.4–0.5 mm, narrowly obovate-trilobed to strongly spatulate, the latter the more so when there are only three stamens, moderately concave, membranous, glabrous adaxially, glabrous or sparsely silvery tomentellous abaxially, base cuneate or strongly clawed, lateral margins strongly inflexed, partially clasping the filaments and sometimes the inner ones are adaxially connate or coherent, when 3 stamens are present, apex rounded to slightly retuse or truncate; stamens 3(–6), 1(2)-whorled, filaments ca. 0.6 mm long, clavate, free (or variously connate when 4–6), glabrous; anthers ca. 0.3 mm long, erect, connective adaxially thicker, sometimes forming a keel at the base of the anthers, apically overgrowing thecae and forming a hump when older (Fig. <xref ref-type="fig" rid="F19">19H</xref>). <italic>Pistillate flowers</italic> unknown. <italic>Infructescences</italic> axes ca. (1.3)3.5 × 0.3–0.4 cm, conspicuously lenticellate, strigillose-tomentellous or glabrate; fruiting pedicels (in immature fruits) 4.7–6.3 mm long, terete; carpophores 2.5–3.1 mm long, terete in immature fruits, not seen in mature fruits, truncate at apex, velutinous. <italic>Drupelets</italic> 3.6–4.6 × 2.1–2.8 cm, (colour when ripe unknown), weakly obovoid or ellipsoid (Fig. <xref ref-type="fig" rid="F19">19I</xref>), weakly eccentrically attached, base obtuse, stylar scar not apparent; exocarp ca. 2.6 mm thick, surface rugose, sparsely brownish velutinous tomentellous or glabrate, granular when dried; mesocarp thin and mucilaginous; endocarp ca. 3.7 × 2.2 cm, papyraceous, surface smooth. <italic>Seeds</italic> with embryo ca. 8 cm long, cotyledons unequal.</p><fig id="F19" position="float" orientation="portrait"><label>Figure 19.</label><caption><p>
                <italic><tp:taxon-name><tp:taxon-name-part taxon-name-part-type="genus" reg="Curarea">Curarea</tp:taxon-name-part> <tp:taxon-name-part taxon-name-part-type="species" reg="gentryana">gentryana</tp:taxon-name-part></tp:taxon-name></italic> staminate plant: <bold>A</bold> flowering branch <bold>B</bold> detail of inflorescence <bold>C</bold> flower bud <bold>D</bold> inner sepal, adaxial surface <bold>E–F</bold> outer and inner petals, abaxial and latero-adaxial surfaces <bold>G–H</bold> outer stamens, abaxial and lateral views <bold>I</bold> pistillate plant, infructescence (<bold>A–H</bold> based on <italic>Rubio &amp; Quelal 1503</italic> <bold>I</bold> based on <italic>Aulestia et al. 9</italic>).</p></caption><graphic xmlns:xlink="http://www.w3.org/1999/xlink" xlink:href="phytokeys-100-009-g019.jpg" position="float" orientation="portrait" xlink:type="simple" id="oo_211316.jpg"/></fig><!--PageBreak--></tp:treatment-sec><tp:treatment-sec sec-type="distribution" id="SECID0E3BDK"><title>Distribution and ecology.</title><p>
            <italic><tp:taxon-name><tp:taxon-name-part taxon-name-part-type="genus" reg="Curarea">Curarea</tp:taxon-name-part> <tp:taxon-name-part taxon-name-part-type="species" reg="gentryana">gentryana</tp:taxon-name-part></tp:taxon-name></italic> is known only from northwestern Ecuador (Fig. <xref ref-type="fig" rid="F9">9</xref>), at elevations of 80–225 m. It is found along creek margins in lowland tropical wet forest. Flowering specimens were collected in April and fruiting specimens were found in February, April and July.</p><!--PageBreak--></tp:treatment-sec><tp:treatment-sec sec-type="Common names and uses. Ecuador" id="SECID0ESCDK"><title>Common names and uses. Ecuador.</title><p>“granadilla” (<italic>Rubio &amp; Quelal 1434</italic>, imm fr).</p></tp:treatment-sec><tp:treatment-sec sec-type="Eponymy" id="SECID0E1CDK"><title>Eponymy.</title><p>The specific epithet honours the late Dr. Alwyn H. Gentry, a dedicated and extraordinary botanist and inspiring mentor, who died tragically in a plane crash in August 1993 while surveying a dry forest reserve in western Ecuador.</p></tp:treatment-sec><tp:treatment-sec sec-type="conservation status" id="SECID0E6CDK"><title>Conservation status.</title><p>The species is known only from four collections from three localities from northwestern Ecuador. Assessment based on these collections resulted in an Extent of Occurrence (<abbrev xmlns:xlink="http://www.w3.org/1999/xlink" xlink:title="Extent of Occurrence" id="ABBRID0EFDDK" xlink:type="simple">EOO</abbrev>) of 92.6 km<sup>2</sup> and an Area of Occupancy (<abbrev xmlns:xlink="http://www.w3.org/1999/xlink" xlink:title="Area of Occupancy" id="ABBRID0ELDDK" xlink:type="simple">AOO</abbrev>) of 12 km<sup>2</sup>. The three localities represent three subpopulations, each found in a small communal protected area (Reserva Etnica Awá), the surrounding area of which has been subject to increased land conversion. Therefore, it is expected that the species will in the future be negatively affected by loss of its habitat quality that may lead to reduction in the population and potentially threatening its survival. Thus, <italic><tp:taxon-name><tp:taxon-name-part taxon-name-part-type="genus" reg="Curarea">C.</tp:taxon-name-part> <tp:taxon-name-part taxon-name-part-type="species" reg="gentryana">gentryana</tp:taxon-name-part></tp:taxon-name></italic> is assigned a preliminary status of Endangered [EN, B1ab(i,ii,iii,iv,v) + B2ab(ii,iii,iv,v)].</p></tp:treatment-sec><tp:treatment-sec sec-type="discussion" id="SECID0E3DDK"><title>Discussion.</title><p>The velutinous tomentellous indumentum covering the large obovoid or ellipsoid drupelets and the web-like indumentum on the abaxial surface of the broadly ovate leaves are unique to <italic><tp:taxon-name><tp:taxon-name-part taxon-name-part-type="genus" reg="Curarea">Curarea</tp:taxon-name-part> <tp:taxon-name-part taxon-name-part-type="species" reg="gentryana">gentryana</tp:taxon-name-part></tp:taxon-name></italic>. The staminate inflorescences of <italic><tp:taxon-name><tp:taxon-name-part taxon-name-part-type="genus" reg="Curarea">C.</tp:taxon-name-part> <tp:taxon-name-part taxon-name-part-type="species" reg="gentryana">gentryana</tp:taxon-name-part></tp:taxon-name></italic> somewhat resemble those of <italic><tp:taxon-name><tp:taxon-name-part taxon-name-part-type="genus" reg="Curarea">C.</tp:taxon-name-part> <tp:taxon-name-part taxon-name-part-type="species" reg="cuatrecasasii">cuatrecasasii</tp:taxon-name-part></tp:taxon-name></italic>. However, <italic><tp:taxon-name><tp:taxon-name-part taxon-name-part-type="genus" reg="Curarea">C.</tp:taxon-name-part> <tp:taxon-name-part taxon-name-part-type="species" reg="gentryana">gentryana</tp:taxon-name-part></tp:taxon-name></italic> has the spatulate inner petals with the lateral margins adaxially connate; spatulate inner petals may also be found in <italic><tp:taxon-name><tp:taxon-name-part taxon-name-part-type="genus" reg="Curarea">C.</tp:taxon-name-part> <tp:taxon-name-part taxon-name-part-type="species" reg="cuatrecasasii">cuatrecasasii</tp:taxon-name-part></tp:taxon-name></italic>, but the lateral margins are not adaxially connate.</p></tp:treatment-sec><tp:treatment-sec sec-type="Paratypes" id="SECID0EZFDK"><title>Paratypes.</title><p>
            <bold>ECUADOR. Esmeraldas</bold>: San Lorenzo Canton, Reserva Indígena Awá, Parroquia Ricaurte, Centro Guadualito, <named-content xmlns:xlink="http://www.w3.org/1999/xlink" content-type="dwc:verbatimCoordinates" xlink:type="simple"><named-content content-type="geo-json" specific-use="{&#34;type&#34;:&#34;Point&#34;,&#34;coordinates&#34;:[-78.666667,1.250000]}" id="NCID0EEGDK" xlink:type="simple">01°15'N; 078°40W</named-content></named-content>, 80 m, 20–29 Apr 1992, (fr), <italic>Aulestia et al. 9</italic> (MO!, QCNE!); Creek on left side of Rio Palaví, going up river, 2 bends up from Awá encampment past first island, <named-content xmlns:xlink="http://www.w3.org/1999/xlink" content-type="dwc:verbatimCoordinates" xlink:type="simple"><named-content content-type="geo-json" specific-use="{&#34;type&#34;:&#34;Point&#34;,&#34;coordinates&#34;:[-78.616667,1.116667]}" id="NCID0EOGDK" xlink:type="simple">01°07N; 078°37'W</named-content></named-content>, 225 m, 14 Feb 1988, (imm fr), <italic>Hoover et al. 4530</italic> (MO!); Comunidad Balsareño, Río Palabí, <named-content xmlns:xlink="http://www.w3.org/1999/xlink" content-type="dwc:verbatimCoordinates" xlink:type="simple"><named-content content-type="geo-json" specific-use="{&#34;type&#34;:&#34;Point&#34;,&#34;coordinates&#34;:[-78.516667,1.150000]}" id="NCID0EYGDK" xlink:type="simple">01°09'N; 078°31W</named-content></named-content>, 100 m, 15–29 Apr 1991, (fr), <italic>Rubio &amp; Quelal 1434</italic> (MO!, QCNE!).</p></tp:treatment-sec><tp:treatment-sec><!--Section generated to contain objects referenced in tp:taxon-treatment.--><fig id="F9" position="float" orientation="portrait"><label>Figure 9.</label><caption><p>Geographic distribution of <italic><tp:taxon-name><tp:taxon-name-part taxon-name-part-type="genus" reg="Curarea">Curarea</tp:taxon-name-part> <tp:taxon-name-part taxon-name-part-type="species" reg="barnebyana">barnebyana</tp:taxon-name-part></tp:taxon-name></italic>, <italic><tp:taxon-name><tp:taxon-name-part taxon-name-part-type="genus" reg="Curarea">C.</tp:taxon-name-part> <tp:taxon-name-part taxon-name-part-type="species" reg="candicans">candicans</tp:taxon-name-part></tp:taxon-name></italic>, <italic><tp:taxon-name><tp:taxon-name-part taxon-name-part-type="genus" reg="Curarea">C.</tp:taxon-name-part> <tp:taxon-name-part taxon-name-part-type="species" reg="crassa">crassa</tp:taxon-name-part></tp:taxon-name></italic>, <italic><tp:taxon-name><tp:taxon-name-part taxon-name-part-type="genus" reg="Curarea">C.</tp:taxon-name-part> <tp:taxon-name-part taxon-name-part-type="species" reg="cuatrecasasii">cuatrecasasii</tp:taxon-name-part></tp:taxon-name></italic> and <italic><tp:taxon-name><tp:taxon-name-part taxon-name-part-type="genus" reg="Curarea">C.</tp:taxon-name-part> <tp:taxon-name-part taxon-name-part-type="species" reg="gentryana">gentryana</tp:taxon-name-part></tp:taxon-name></italic>.</p></caption><graphic xmlns:xlink="http://www.w3.org/1999/xlink" xlink:href="phytokeys-100-009-g009.jpg" position="float" orientation="portrait" xlink:type="simple" id="oo_211306.jpg"/></fig></tp:treatment-sec><ref-list><ref id="B47"><mixed-citation xmlns:xlink="http://www.w3.org/1999/xlink" xlink:type="simple">
          <person-group><name name-style="western"><surname>Ortiz-Gentry</surname><given-names>R</given-names></name></person-group> (<year>2000</year>) Systematic revision of <italic><tp:taxon-name><tp:taxon-name-part taxon-name-part-type="genus">Curarea</tp:taxon-name-part></tp:taxon-name></italic> Barneby &amp; Krukoff (<tp:taxon-name><tp:taxon-name-part taxon-name-part-type="family">Menispermaceae</tp:taxon-name-part></tp:taxon-name>). MS Thesis, University of Missouri, St. Louis.</mixed-citation></ref><ref id="B40"><mixed-citation xmlns:xlink="http://www.w3.org/1999/xlink" xlink:type="simple">
          <person-group><name name-style="western"><surname>MacNeill</surname><given-names>J</given-names></name><name name-style="western"><surname>Barrie</surname><given-names>FR</given-names></name><name name-style="western"><surname>Buck</surname><given-names>WR</given-names></name><name name-style="western"><surname>Demoulin</surname><given-names>V</given-names></name><name name-style="western"><surname>Greuter</surname><given-names>W</given-names></name><name name-style="western"><surname>Hawksworth</surname><given-names>DL</given-names></name><name name-style="western"><surname>Herendeen</surname><given-names>PS</given-names></name><name name-style="western"><surname>Knapp</surname><given-names>S</given-names></name><name name-style="western"><surname>Marhold</surname><given-names>K</given-names></name><name name-style="western"><surname>Prado</surname><given-names>J</given-names></name><name name-style="western"><surname>Prud’homme van Reine</surname><given-names>WF</given-names></name><name name-style="western"><surname>Smith</surname><given-names>JF</given-names></name><name name-style="western"><surname>Wiersema</surname><given-names>JH</given-names></name><name name-style="western"><surname>Turland</surname><given-names>NJ</given-names></name></person-group> (<year>2012</year>) International Code of Nomenclature for Agae, <tp:taxon-name><tp:taxon-name-part taxon-name-part-type="kingdom">Fungi</tp:taxon-name-part></tp:taxon-name>, and Plants (Melbourne Code): adopted by the Eighteenth International Botanical Congress Melbourne, Australia, July 2011. Regnum Vegetabile 154. Koeltz Scientific Books. <ext-link xlink:type="simple" ext-link-type="uri" xlink:href="http://www.iapt-taxon.org/nomen/main">http://www.iapt-taxon.org/nomen/main</ext-link> [accessed 10.02.2018]</mixed-citation></ref></ref-list></tp:taxon-treatment>
