# Supplementary material for: A taxonomic revision of Curarea Barneby & Krukoff (Menispermaceae)
Source: PhytoKeys. 2018 Jun 21;(100):9–89. doi: 10.3897/phytokeys.100.21828 (PMC6023953; doi:10.3897/phytokeys.100.21828)
Supplement: XML Treatment for Curarea iquitana [file phytokeys.100.21828-treatment7.xml]

<!DOCTYPE tp:taxon-treatment
  PUBLIC "-//TaxonX//DTD Taxonomic Treatment Publishing DTD v0 20100105//EN" "tax-treatment-NSO.dtd">
<tp:taxon-treatment xmlns:tp="http://www.plazi.org/taxpub"><tp:treatment-meta><kwd-group><label>Taxon classification</label><kwd><named-content xmlns:xlink="http://www.w3.org/1999/xlink" content-type="kingdom">Plantae</named-content></kwd><kwd><named-content xmlns:xlink="http://www.w3.org/1999/xlink" content-type="order">Ranunculales</named-content></kwd><kwd><named-content xmlns:xlink="http://www.w3.org/1999/xlink" content-type="family">Menispermaceae</named-content></kwd></kwd-group><mixed-citation publication-type="journal"><person-group><name><surname>Ortiz</surname><given-names>Rosa del C.</given-names></name></person-group><article-title>A taxonomic revision of <italic><tp:taxon-name><tp:taxon-name-part taxon-name-part-type="genus" reg="Curarea">Curarea</tp:taxon-name-part></tp:taxon-name></italic> Barneby &amp; Krukoff (<tp:taxon-name><tp:taxon-name-part taxon-name-part-type="family">Menispermaceae</tp:taxon-name-part></tp:taxon-name>)</article-title><source>PhytoKeys</source><day>21</day><month>6</month><year>2018</year><volume>2018</volume><issue>100</issue><fpage>9</fpage><lpage>89</lpage><pub-id pub-id-type="doi">10.3897/phytokeys.100.21828</pub-id></mixed-citation></tp:treatment-meta><tp:nomenclature><label>6.</label><tp:taxon-name>
            <tp:taxon-name-part taxon-name-part-type="genus" reg="Curarea">Curarea</tp:taxon-name-part>
            <tp:taxon-name-part taxon-name-part-type="species" reg="iquitana">iquitana</tp:taxon-name-part>
            <object-id xmlns:xlink="http://www.w3.org/1999/xlink" content-type="ipni" xlink:type="simple">urn:lsid:ipni.org:names:77185800-1</object-id>
          </tp:taxon-name><tp:taxon-authority>(Diels) R.Ortiz</tp:taxon-authority><tp:taxon-status xmlns:xlink="http://www.w3.org/1999/xlink" xlink:type="simple">comb. nov.</tp:taxon-status><xref ref-type="fig" rid="F20">Fig. 20</xref><!--PageBreak--><tp:nomenclature-citation-list><tp:nomenclature-citation><tp:taxon-name>
                <tp:taxon-name-part taxon-name-part-type="genus" reg="Chondrodendron">Chondrodendron</tp:taxon-name-part> <tp:taxon-name-part taxon-name-part-type="species" reg="iquitanum">iquitanum</tp:taxon-name-part></tp:taxon-name><comment>Diels, in Mildbr., Notizbl. Bot. Gart. Berlin 9: 997. 1926. Type: Peru. “Oberes Marañon-Gebit. Mündung des Santiago”, 160 m, [3] Oct 1924, (♂ fl), <italic>Tessmann 4196</italic> (lectotype designation effected by <xref ref-type="bibr" rid="B35">Krukoff and Moldenke 1938</xref>, pg. 24: B!, photographs at MO!, NY!; isolectotypes: G! [G (2), F neg. 27514], NY! [NY00008329, frag.]). </comment></tp:nomenclature-citation></tp:nomenclature-citation-list></tp:nomenclature><tp:treatment-sec sec-type="description" id="SECID0EEJDK"><title>Description.</title><p>Medium-sized understory <italic>lianas</italic>, (0.5–)2–7 m tall; older stems more or less terete, up to 1.5 cm diameter, bark dark brown, with shallow lengthwise fissures and scarcely tuberculate-lenticellate; branchlets glabrescent. <italic>Leaves</italic>: blades (11–)14–37 × (5–)14 –30 cm; ovate to broadly ovate; chartaceous when mature or when exposed to direct sunlight, base obtuse, truncate or weakly cordate, apex acute, acuminate, to cuspidate; surfaces discolorous, lustrous and glabrous adaxially, finely silvery tomentellous abaxially, <!--PageBreak-->indumentum concealing the surface at all stages, 3–5 palmati- to shortly plinerved, innermost pair of main veins acrodromous imperfect at all stages, midrib and lateral nerves slightly raised to weakly sunken adaxially, conspicuously raised abaxially, secondary veins 3(4) pairs, arising above the middle of the blade, veinlets raised above and below; petioles (3.9–)12–29.2 cm long, ridged, brownish-greyish strigillose to glabrate, apical pulvinus conspicuous, rugulose, scarcely flattened adaxially. <italic>Staminate inflorescences</italic> solitary or fascicled, axillary or cauliflorous, thyrsi, brownish to silvery strigillose, indumentum adpressed; axes (2.2–)7–14 cm long; primary branches 1–6 cm long, with (1)4–5 orders of branching; bracts (0.2–)0.7–1.2 mm long, ovate, concave, ascending, fleshy, glabrous adaxially, brown villous tomentellous abaxially. <italic>Pistillate inflorescences</italic> basically a thyrse, sometimes the primary branches reduced to single flowers, hence appearing racemose, brownish to silvery strigillose; axes 0.6–3.8 cm long; bracts 0.6–1 mm long, ovate, rather fleshy, glabrous adaxially, brownish villous abaxially. <italic>Staminate flowers</italic> 1.3–1.8 mm long, whitish, greenish, green-yellowish or orangish; pedicels (0.6–)1.3–3.1 mm long, terete, relatively thick, indumentum as on the axis, but somewhat spreading; bracteoles 2–3, 0.23–0.4 mm long, ovate or oblong, fleshy, glabrous adaxially greyish or silver villous-tomentellous abaxially; sepals 6, indumentum as on bracteoles; outer sepals 0.6–1.3 × 0.4–0.7 mm, ovate or ovate-elliptic, base truncate, apex acute; inner sepals 1.2–2.2 × 1–1.5 mm, narrowly ovate, ovate, elliptic or weakly obovate, base obtuse or cuneate, apex acute to rounded, tip of inner sepals erect, sometimes reflexed past anthesis; petals 6, 0.6–1.2 × 0.3–0.8 mm, inner ones slightly smaller and narrower, obovate, obovate-trilobed or flabelliform, weakly to moderately concave, membranous, glabrous adaxially, sparsely silvery tomentellous abaxially, base cuneate or slightly clawed, lateral margins inflexed, partially clasping the filaments, apex acute, sometimes obtuse in the inner ones; stamens 6, filaments 0.4–0.8 mm long, inner ones slightly longer, clavate, free or connivent, less frequently connate ca. half their length, glabrous; anthers 0.2–0.3 mm long, erect, connective protruding adaxially and forming a hump or a horn apically or not, protrusion more conspicuous when older. <italic>Pistillate flowers</italic> (mostly old) 1.7–2.2 mm long, greenish; pedicels 1.3–5.1 mm long, terete, indumentum as on the axis; bracteoles 1–3(4), 0.2–0.6 × 0.3–0.6 mm, ovate or oblong, rather fleshy, glabrous adaxially, greyish or silvery villous tomentellous abaxially; sepals 6–9(12), weakly concave, moderately fleshy, in 2–3 whorls, glabrous adaxially, greyish or silvery villous tomentellous abaxially; outer sepals ca. 0.5–1.3 × 0.4–0.8 mm, ovate, base truncate, apex acute; middle sepals 0.6–2.2 × 0.6–1.4 mm, broadly ovate to obovate, base obtuse or cuneate, apex acute; inner sepals 1.6–2.2 × 1.3–1.7 mm, ovate, obovate or elliptic, base cuneate or clawed, apex obtuse or rounded, tips erect to weakly reflexed past anthesis; petals 3(4), 1.3–1.7 × 0.6–0.8 mm, spatulate or obovate-trilobed, weakly concave, membranous, glabrous adaxially, glabrous or sparsely silvery tomentellous abaxially, base clawed, apex obtuse; carpels 3, 0.6–0.9 × 0.4–0.6 mm, dark to light brown villose, trichomes appressed-ascending; style 0.6–1.1 mm long. <italic>Infructescences</italic> axes 1–6 × 0.3–0.9 cm long, at times moderately stout, brown to silvery-strigillose-tomentose or glabrous; fruiting pedicels 2.3–4.6 mm long, terete, sometimes rather thick; carpophores 4–8 mm long, clavate in mature fruits, truncate at apex, cream or brownish velutinous. <italic>Drupelets</italic> 1.8–2.8 × 1.2–1.6 cm, yellow <!--PageBreak--><!--PageBreak-->when ripe, ellipsoid or weakly oblongoid, weakly eccentrically attached, base obtuse, stylar scar basal; exocarp 0.9–1.2 mm thick, surface rugulose, cream or silvery velutinous or glabrescent, granular when dried; mesocarp said to be “clear and slimy” (<italic>Berlin 542</italic>); endocarp 1.7–2.4 × 0.8–1.2 cm, chartaceous, surface reticulate by scarcely pronounced veins. <italic>Seeds</italic> with embryo 3.6–4.9 cm long, cotyledons unequal.</p></tp:treatment-sec><tp:treatment-sec sec-type="distribution" id="SECID0EDKDK"><title>Distribution and ecology.</title><p>Known from the lowlands to mid elevations in eastern to central Peru (Fig. <xref ref-type="fig" rid="F21">21</xref>), including the departments of Amazonas, Loreto and Pasco, from elevations of 106 m in Loreto up to 1380 m in Pasco. Staminate plants were collected in January-February, July-August and November. Pistillate flowers were found in February, October and December, whereas fruiting specimens were found all year round.</p><fig id="F20" position="float" orientation="portrait"><label>Figure 20.</label><caption><p>
                <italic><tp:taxon-name><tp:taxon-name-part taxon-name-part-type="genus" reg="Curarea">Curarea</tp:taxon-name-part> <tp:taxon-name-part taxon-name-part-type="species" reg="iquitana">iquitana</tp:taxon-name-part></tp:taxon-name></italic> (photograph of the type of <italic><tp:taxon-name><tp:taxon-name-part taxon-name-part-type="genus" reg="Chondrodendron">Chondrodendron</tp:taxon-name-part> <tp:taxon-name-part taxon-name-part-type="species" reg="iquitanum">iquitanum</tp:taxon-name-part></tp:taxon-name></italic>, <italic>Tessmann 4196</italic>, B).</p></caption><graphic xmlns:xlink="http://www.w3.org/1999/xlink" xlink:href="phytokeys-100-009-g020.jpg" position="float" orientation="portrait" xlink:type="simple" id="oo_211317.jpg"/></fig><fig id="F21" position="float" orientation="portrait"><label>Figure 21.</label><caption><p>Geographic distribution of <italic><tp:taxon-name><tp:taxon-name-part taxon-name-part-type="genus" reg="Curarea">Curarea</tp:taxon-name-part> <tp:taxon-name-part taxon-name-part-type="species" reg="iquitana">iquitana</tp:taxon-name-part></tp:taxon-name></italic> and <italic><tp:taxon-name><tp:taxon-name-part taxon-name-part-type="genus" reg="Curarea">C.</tp:taxon-name-part> <tp:taxon-name-part taxon-name-part-type="species" reg="tecunarum">tecunarum</tp:taxon-name-part></tp:taxon-name></italic>, for the latter selected specimens only, because most of the specimens are sterile.</p></caption><graphic xmlns:xlink="http://www.w3.org/1999/xlink" xlink:href="phytokeys-100-009-g021.jpg" position="float" orientation="portrait" xlink:type="simple" id="oo_211318.jpg"/></fig></tp:treatment-sec><tp:treatment-sec sec-type="Common names and uses" id="SECID0EVMDK"><title>Common names and uses.</title><p>
            <bold>Peru</bold>: “dabau” (<italic>Ancuash 660</italic>, ♂ fl, <italic>Kayap 749</italic>, imm fr, <italic>1205</italic>, mat fr); “dúpam” (<italic>Berlin 542</italic>, mat fr); “tsegásnum” (Aguaruna) (<italic>Castro et al. 18929</italic>, imm fr; <italic>Lewis et al. 18475</italic>, imm fr); “namaú” (<italic>Kayap 156</italic>, mat fr); “tseas daek” (<italic>Kayap 1032</italic>, imm fr); “tsegas” (<italic>Kujikat 107</italic>, imm fr); “tseusnum” (<italic>Ancuash 1219</italic>, ♂ fl); “ampihuasca amarilla” (<italic>Schunke Vigo 2981</italic>, mat fr); “ampihuasca delgadito” (<italic>Schunke Vigo 6836</italic>, ♂ fl); “ampihuasca negra” (<italic>Schunke Vigo 7125</italic>, ♂ fl).</p></tp:treatment-sec><tp:treatment-sec sec-type="notes" id="SECID0EXNDK"><title>Note.</title><p>
            <xref ref-type="bibr" rid="B35">Krukoff and Moldenke (1938)</xref> cited <italic><tp:taxon-name><tp:taxon-name-part taxon-name-part-type="genus" reg="Chondrodendron">Chondrodendron</tp:taxon-name-part> <tp:taxon-name-part taxon-name-part-type="species" reg="iquitanum">iquitanum</tp:taxon-name-part></tp:taxon-name></italic> (<italic><tp:taxon-name><tp:taxon-name-part taxon-name-part-type="genus" reg="Curarea">Curarea</tp:taxon-name-part> <tp:taxon-name-part taxon-name-part-type="species" reg="iquitana">iquitana</tp:taxon-name-part></tp:taxon-name></italic> in this study) as a “source of poison for darts of Indians” based on the label of the sterile <italic>Mexia 6321a</italic>. This specimen was later identified as <italic><tp:taxon-name><tp:taxon-name-part taxon-name-part-type="genus" reg="Curarea">Curarea</tp:taxon-name-part> <tp:taxon-name-part taxon-name-part-type="species" reg="toxicofera">toxicofera</tp:taxon-name-part></tp:taxon-name></italic> (<xref ref-type="bibr" rid="B4">Barneby and Krukoff 1971</xref>). I have not examined the referred specimen and hence I have not been able to confirm its identity.</p></tp:treatment-sec><tp:treatment-sec sec-type="etymology" id="SECID0EIPDK"><title>Etymology.</title><p>Presumably in reference to Iquitos, the largest city in Peruvian Amazonia and in which general area the type specimen was surely collected.</p></tp:treatment-sec><tp:treatment-sec sec-type="conservation status" id="SECID0ENPDK"><title>Conservation status.</title><p>The assessment was based on 37 collections corresponding to 18 localities that yielded an Extent of Occurrence (<abbrev xmlns:xlink="http://www.w3.org/1999/xlink" xlink:title="Extent of Occurrence" id="ABBRID0ETPDK" xlink:type="simple">EOO</abbrev>) of 279,551 km<sup>2</sup> and an Area of Occupancy (<abbrev xmlns:xlink="http://www.w3.org/1999/xlink" xlink:title="Area of Occupancy" id="ABBRID0EZPDK" xlink:type="simple">AOO</abbrev>) of 72 km<sup>2</sup>. The 18 localities represent 17 subpopulations of which four occur within protected areas (Allpahuayo-Mishana National Reserve in the Iquitos area) and three are found on private lands. Although <italic><tp:taxon-name><tp:taxon-name-part taxon-name-part-type="genus" reg="Curarea">Curarea</tp:taxon-name-part> <tp:taxon-name-part taxon-name-part-type="species" reg="iquitana">iquitana</tp:taxon-name-part></tp:taxon-name></italic> is not abundant where it occurs, it is however broadly distributed and hence it is assigned a preliminary status of “Least Concern” (<abbrev xmlns:xlink="http://www.w3.org/1999/xlink" xlink:title="Least Concern" id="ABBRID0EKQDK" xlink:type="simple">LC</abbrev>).</p></tp:treatment-sec><tp:treatment-sec sec-type="discussion" id="SECID0EOQDK"><title>Discussion.</title><p>
            <italic><tp:taxon-name><tp:taxon-name-part taxon-name-part-type="genus" reg="Curarea">Curarea</tp:taxon-name-part> <tp:taxon-name-part taxon-name-part-type="species" reg="iquitana">iquitana</tp:taxon-name-part></tp:taxon-name></italic> is here resurrected from synonymy under <italic><tp:taxon-name><tp:taxon-name-part taxon-name-part-type="genus" reg="Curarea">C.</tp:taxon-name-part> <tp:taxon-name-part taxon-name-part-type="species" reg="toxicofera">toxicofera</tp:taxon-name-part></tp:taxon-name></italic>. <italic><tp:taxon-name><tp:taxon-name-part taxon-name-part-type="genus" reg="Curarea">Curarea</tp:taxon-name-part> <tp:taxon-name-part taxon-name-part-type="species" reg="iquitana">iquitana</tp:taxon-name-part></tp:taxon-name></italic>, as defined here, encompasses a broad range of morphological variation and includes, at least provisionally, what is labelled the allpahuayo group (<bold>al.</bold>) in the linear discriminant analysis. While the <tp:taxon-name><tp:taxon-name-part taxon-name-part-type="genus" reg="Curarea"/><tp:taxon-name-part taxon-name-part-type="species" reg="iquitana">iquitana</tp:taxon-name-part></tp:taxon-name> (<bold><abbrev xmlns:xlink="http://www.w3.org/1999/xlink" xlink:title="iquitana" id="ABBRID0EBSDK" xlink:type="simple">iq</abbrev></bold>) and allpahuayo (<bold>al.</bold>) groups may represent different entities, at present it is premature to recognise them as different species, given that the morphological quantitative characters evaluated in this study partially or completely overlap between the two groups (Fig. <xref ref-type="fig" rid="F10">10B</xref>).</p><p>Additionally, features of pistillate flowers are still fragmentary or lacking, hence the extent of variation, if any, in these features, remains unknown. Collections from the foothills of central-eastern Peru in the Amazonas department from 200–800 m elevation closely resemble the type of <italic><tp:taxon-name><tp:taxon-name-part taxon-name-part-type="genus" reg="Chondrodendron">Chondrodendron</tp:taxon-name-part> <tp:taxon-name-part taxon-name-part-type="species" reg="iquitanum">iquitanum</tp:taxon-name-part></tp:taxon-name></italic> Diels (<italic>Tessmann 4196</italic>), which was collected in the same general area – in the basin of the Marañon River, at <!--PageBreak-->160 m in elevation – around which my concept of <italic><tp:taxon-name><tp:taxon-name-part taxon-name-part-type="genus" reg="Curarea">Curarea</tp:taxon-name-part> <tp:taxon-name-part taxon-name-part-type="species" reg="iquitana">iquitana</tp:taxon-name-part></tp:taxon-name></italic> is centred. These collections tend to have conspicuously large, ovate or broadly ovate leaves with 5–7 main veins. The staminate inflorescences have a brownish to silvery strigillose indumentum and small flowers that range from 1.6 to 1.8 mm long, (mostly greyish villous and 1.3–1.8 mm long in the allpahuayo group). The adaxial horn-like protrusion of the connective at the apex of anthers, characteristic of <italic><tp:taxon-name><tp:taxon-name-part taxon-name-part-type="genus" reg="Curarea">Curarea</tp:taxon-name-part> <tp:taxon-name-part taxon-name-part-type="species" reg="iquitana">iquitana</tp:taxon-name-part></tp:taxon-name></italic>, is variable amongst the studied collections, appearing as a horn (long and weakly incurved), as an apical-adaxial keel or as an adaxial hump, the latter more frequently being observed in the allpahuayo group; anthers are for the most part immersed in the connective. An old and fragmentary pistillate inflorescence of <italic><tp:taxon-name><tp:taxon-name-part taxon-name-part-type="genus" reg="Curarea">C.</tp:taxon-name-part> <tp:taxon-name-part taxon-name-part-type="species" reg="iquitana">iquitana</tp:taxon-name-part></tp:taxon-name></italic> <italic>s.s.</italic> is a thyrse with brownish or silvery villous indumentum and the rugulose or muriculate drupelets have a golden-brownish velutinous-hispidulous indumentum. The only pistillate inflorescence known in the allpahuayo group has cymose primary branches proximally, distally these being reduced to single flowers giving the appearance of being racemose. The immature condition of the drupelets in most collections studied precludes their use in analyses of quantitative variation of the groups. Collections from non-flooded areas around Iquitos in eastern Peru, ca. 110–140 m in elevation and those from the Andean foothills in Pasco department, from 500–1380 m elevation, are here provisionally included in <italic><tp:taxon-name><tp:taxon-name-part taxon-name-part-type="genus" reg="Curarea">C.</tp:taxon-name-part> <tp:taxon-name-part taxon-name-part-type="species" reg="iquitana">iquitana</tp:taxon-name-part></tp:taxon-name></italic>.</p></tp:treatment-sec><tp:treatment-sec sec-type="material" id="SECID0EKUDK"><title>Selected specimens examined.</title><p>
            <bold>PERU. Amazonas</bold>: [Prov.] Condorcanqui, Río Cenepa, Camino Etseketal, norte de Huampami, monte, 600–800 ft, 31 Jul 1974, (♂ fl), <italic>Ancuash 660</italic> (MO!, NY!); Prov. Bagua, Distrito Imaza, Región Nororiental del Marañon, Comunidad Aguaruna de Kusú-Listra, Cerro Apág, margen derecha Quebrada Kusú, <named-content xmlns:xlink="http://www.w3.org/1999/xlink" content-type="dwc:verbatimCoordinates" xlink:type="simple"><named-content content-type="geo-json" specific-use="{&#34;type&#34;:&#34;Point&#34;,&#34;coordinates&#34;:[-78.320000,-5.040000]}" id="NCID0EXUDK" xlink:type="simple">05°02'24"S; 078°19'12"W</named-content></named-content>, 600–700 m, 17 Sep 1996, (imm fr), <italic>Díaz et al. 8239</italic> (MO!); Rio Cenepa región, monte, orilla de Quebrada Huampami, 18 Jan 1973, (mat fr), <italic>Kayap 156</italic> (MO!); Río Cenepa, vicinity of Huampami, ca. 5 km east of Chávez Valdivia, Que Quebrada Najamtai entsa, en bosque primario, <named-content xmlns:xlink="http://www.w3.org/1999/xlink" content-type="dwc:verbatimCoordinates" xlink:type="simple"><named-content content-type="geo-json" specific-use="{&#34;type&#34;:&#34;Point&#34;,&#34;coordinates&#34;:[-78.500000,-4.500000]}" id="NCID0EDVDK" xlink:type="simple">04° 30'S; 78° 30'W</named-content></named-content>, 200–250 m, 3 Aug 1978 (♀ fl &amp; imm fr), <italic>Kujikat 107</italic> (MO!); Comunidad de Yamayakat, Río Marañon, bosque primario, <named-content xmlns:xlink="http://www.w3.org/1999/xlink" content-type="dwc:verbatimCoordinates" xlink:type="simple"><named-content content-type="geo-json" specific-use="{&#34;type&#34;:&#34;Point&#34;,&#34;coordinates&#34;:[-78.316667,-4.916667]}" id="NCID0ENVDK" xlink:type="simple">04°55'S; 078°19'W</named-content></named-content>, 320 m, 15 Jul 1994, (♂ fl), <italic>Vásquez et al. 18715</italic> (MO!). <bold>Loreto</bold>: Prov. Maynas, Distrito de Indiana, campamento turístico de Explorama, bosque, <named-content xmlns:xlink="http://www.w3.org/1999/xlink" content-type="dwc:verbatimCoordinates" xlink:type="simple"><named-content content-type="geo-json" specific-use="{&#34;type&#34;:&#34;Point&#34;,&#34;coordinates&#34;:[-73.233333,-3.500000]}" id="NCID0EZVDK" xlink:type="simple">03°30'S; 073°14'W</named-content></named-content>, 110 m, 10 Feb 1996, (♂ fl), <italic>Ortiz et al. 167</italic> (MO!); ibid., 11 Feb 1996, (mat. fr.), <italic>Ortiz et al. 172</italic> (MO!); Distrito de Iquitos, Estación Experimental de Allpahuayo, IIAP, bosque, <named-content xmlns:xlink="http://www.w3.org/1999/xlink" content-type="dwc:verbatimCoordinates" xlink:type="simple"><named-content content-type="geo-json" specific-use="{&#34;type&#34;:&#34;Point&#34;,&#34;coordinates&#34;:[-73.500000,-4.166667]}" id="NCID0EFWDK" xlink:type="simple">04°10'S; 073°30'W</named-content></named-content>, 120–140 m, 20 Feb 1996, (♂ fl), <italic>Ortiz 176</italic> (MO!); ibid., 22 Feb 1996 (♂ fl), <italic>Ortiz 181</italic> (MO!); ibid., 23 Feb 1996, (♀ fl), <italic>Ortiz 184</italic> (MO!); ibid., 23 Feb 1986, (♀ fl, imm &amp; mat fr), <italic>Ortiz 186</italic> (MO!). <bold>Pasco</bold>: Dist. Palcazu, Comunidad Nativa Alto Lagarto (Reserva Comunal Yanesha), remanente de bosque primario, <named-content xmlns:xlink="http://www.w3.org/1999/xlink" content-type="dwc:verbatimCoordinates" xlink:type="simple"><named-content content-type="geo-json" specific-use="{&#34;type&#34;:&#34;Point&#34;,&#34;coordinates&#34;:[-75.368333,-10.134444]}" id="NCID0EXWDK" xlink:type="simple">10°08'04"S; 075°22'06"W</named-content></named-content>, 500 m, 9 Feb 2011, (mat fr), <italic>Rojas &amp; Ortiz 7674</italic> (HOXA n.v., MO!, USM!); Prov. Oxapampa, Parque Nacional Yanachaga-Chemillen, sector Alto Lagarto, remanente de bosque primario, <named-content xmlns:xlink="http://www.w3.org/1999/xlink" content-type="dwc:verbatimCoordinates" xlink:type="simple"><named-content content-type="geo-json" specific-use="{&#34;type&#34;:&#34;Point&#34;,&#34;coordinates&#34;:[-75.444722,-10.128889]}" id="NCID0EBXDK" xlink:type="simple">10°07'44"S; 075°26'41"W</named-content></named-content>, 1380 m, 20 Aug 2011, (imm fr), <italic>Rojas et al. 7909</italic> (HOXA n.v., MO!, USM!); Prov. Oxapampa, Gran Pajonal, trail between Chequitavo and Shumahuani, primary forest, 1200–1300 m, <named-content xmlns:xlink="http://www.w3.org/1999/xlink" content-type="dwc:verbatimCoordinates" xlink:type="simple"><named-content content-type="geo-json" specific-use="{&#34;type&#34;:&#34;Point&#34;,&#34;coordinates&#34;:[-74.383333,-10.750000]}" id="NCID0ELXDK" xlink:type="simple">10°45'S; 074°23'W</named-content></named-content>, 30 Mar 1984, (mat fr), <italic>Smith 6584</italic> (MO!).</p><!--PageBreak--></tp:treatment-sec><tp:treatment-sec><!--Section generated to contain objects referenced in tp:taxon-treatment.--><fig id="F10" position="float" orientation="portrait"><label>Figure 10.</label><caption><p>Linear discriminant analysis of characters from leaves, staminate inflorescences and staminate flowers of the five <italic>a priori</italic> groups of the <italic><tp:taxon-name><tp:taxon-name-part taxon-name-part-type="genus" reg="Curarea">Curarea</tp:taxon-name-part> <tp:taxon-name-part taxon-name-part-type="species" reg="toxicofera">toxicofera</tp:taxon-name-part></tp:taxon-name></italic> complex: <bold>A</bold> plot of scores of function 1 and function 2 <bold>B</bold> histograms of the first discriminant function values showing the positions of the five <italic>a priori</italic> defined groups, <bold>al.</bold> = allpahuayo, <bold><abbrev xmlns:xlink="http://www.w3.org/1999/xlink" xlink:title="iquitana" id="ABBRID0EUFDI" xlink:type="simple">iq</abbrev></bold> = <tp:taxon-name><tp:taxon-name-part taxon-name-part-type="genus" reg="Curarea"/><tp:taxon-name-part taxon-name-part-type="species" reg="iquitana">iquitana</tp:taxon-name-part></tp:taxon-name>, <bold><abbrev xmlns:xlink="http://www.w3.org/1999/xlink" xlink:title="tomentocarpa" id="ABBRID0ECGDI" xlink:type="simple">tm</abbrev></bold> = <tp:taxon-name><tp:taxon-name-part taxon-name-part-type="genus" reg="Curarea"/><tp:taxon-name-part taxon-name-part-type="species" reg="tomentocarpa">tomentocarpa</tp:taxon-name-part></tp:taxon-name>, <bold>to</bold> = <tp:taxon-name><tp:taxon-name-part taxon-name-part-type="genus" reg="Curarea"/><tp:taxon-name-part taxon-name-part-type="species" reg="toxicofera">toxicofera</tp:taxon-name-part></tp:taxon-name> and <bold><abbrev xmlns:xlink="http://www.w3.org/1999/xlink" xlink:title="ucayali" id="ABBRID0E2GDI" xlink:type="simple">uc</abbrev></bold> = ucayali, respectively.</p></caption><graphic xmlns:xlink="http://www.w3.org/1999/xlink" xlink:href="phytokeys-100-009-g010.jpg" position="float" orientation="portrait" xlink:type="simple" id="oo_211307.jpg"/></fig></tp:treatment-sec><ref-list><ref id="B35"><mixed-citation xmlns:xlink="http://www.w3.org/1999/xlink" xlink:type="simple">
          <person-group><name name-style="western"><surname>Krukoff</surname><given-names>BA</given-names></name><name name-style="western"><surname>Moldenke</surname><given-names>HN</given-names></name></person-group> (<year>1938</year>) <article-title>Studies of American <tp:taxon-name><tp:taxon-name-part taxon-name-part-type="family">Menispermaceae</tp:taxon-name-part></tp:taxon-name> with special reference to species used in preparation of arrow-poisons.</article-title> <source>Brittonia</source> <volume>3</volume>(<issue>1</issue>): <fpage>1</fpage>–<lpage>74</lpage>. <ext-link xlink:type="simple" ext-link-type="doi" xlink:href="10.2307/2804992">https://doi.org/10.2307/2804992</ext-link></mixed-citation></ref><ref id="B4"><mixed-citation xmlns:xlink="http://www.w3.org/1999/xlink" xlink:type="simple">
          <person-group><name name-style="western"><surname>Barneby</surname><given-names>RC</given-names></name><name name-style="western"><surname>Krukoff</surname><given-names>BA</given-names></name></person-group> (<year>1971</year>) <article-title>Supplementary notes on American <tp:taxon-name><tp:taxon-name-part taxon-name-part-type="family">Menispermaceae</tp:taxon-name-part></tp:taxon-name>. VIII. A Generic Survey of the American <tp:taxon-name><tp:taxon-name-part taxon-name-part-type="subfamily">Triclisieae</tp:taxon-name-part></tp:taxon-name> and Anomospermeae.</article-title> <source>Memoirs of the New York Botanical Garden</source> <volume>22</volume>(<issue>3</issue>): <fpage>1</fpage>–<lpage>89</lpage>.</mixed-citation></ref></ref-list></tp:taxon-treatment>
