# Supplementary material for: A taxonomic revision of Curarea Barneby & Krukoff (Menispermaceae)
Source: PhytoKeys. 2018 Jun 21;(100):9–89. doi: 10.3897/phytokeys.100.21828 (PMC6023953; doi:10.3897/phytokeys.100.21828)
Supplement: XML Treatment for Curarea toxicofera [file phytokeys.100.21828-treatment10.xml]

<!DOCTYPE tp:taxon-treatment
  PUBLIC "-//TaxonX//DTD Taxonomic Treatment Publishing DTD v0 20100105//EN" "tax-treatment-NSO.dtd">
<tp:taxon-treatment xmlns:tp="http://www.plazi.org/taxpub"><tp:treatment-meta><kwd-group><label>Taxon classification</label><kwd><named-content xmlns:xlink="http://www.w3.org/1999/xlink" content-type="kingdom">Plantae</named-content></kwd><kwd><named-content xmlns:xlink="http://www.w3.org/1999/xlink" content-type="order">Ranunculales</named-content></kwd><kwd><named-content xmlns:xlink="http://www.w3.org/1999/xlink" content-type="family">Menispermaceae</named-content></kwd></kwd-group><mixed-citation publication-type="journal"><person-group><name><surname>Ortiz</surname><given-names>Rosa del C.</given-names></name></person-group><article-title>A taxonomic revision of <italic><tp:taxon-name><tp:taxon-name-part taxon-name-part-type="genus" reg="Curarea">Curarea</tp:taxon-name-part></tp:taxon-name></italic> Barneby &amp; Krukoff (<tp:taxon-name><tp:taxon-name-part taxon-name-part-type="family">Menispermaceae</tp:taxon-name-part></tp:taxon-name>)</article-title><source>PhytoKeys</source><day>21</day><month>6</month><year>2018</year><volume>2018</volume><issue>100</issue><fpage>9</fpage><lpage>89</lpage><pub-id pub-id-type="doi">10.3897/phytokeys.100.21828</pub-id></mixed-citation></tp:treatment-meta><tp:nomenclature><label>9.</label><tp:taxon-name>
            <tp:taxon-name-part taxon-name-part-type="genus" reg="Curarea">Curarea</tp:taxon-name-part>
            <tp:taxon-name-part taxon-name-part-type="species" reg="toxicofera">toxicofera</tp:taxon-name-part>
          </tp:taxon-name><tp:taxon-authority>(Wedd.) Barneby &amp; Krukoff</tp:taxon-authority><xref ref-type="fig" rid="F26">Figs 26A–H</xref><xref ref-type="fig" rid="F27">, 27A–F</xref><tp:nomenclature-citation-list><tp:nomenclature-citation><tp:taxon-name>
                <tp:taxon-name-part taxon-name-part-type="genus" reg="Curarea">Curarea</tp:taxon-name-part> <tp:taxon-name-part taxon-name-part-type="species" reg="toxicofera">toxicofera</tp:taxon-name-part></tp:taxon-name><comment>(Wedd.) Barneby &amp; Krukoff, Mem. New York Bot. Gard. 22(2): 9. 1971. fig. 1.</comment></tp:nomenclature-citation><tp:nomenclature-citation><tp:taxon-name>
                <tp:taxon-name-part taxon-name-part-type="genus" reg="Cocculus">Cocculus</tp:taxon-name-part> <tp:taxon-name-part taxon-name-part-type="species" reg="toxicoferus">toxicoferus</tp:taxon-name-part></tp:taxon-name><comment>Wedd., in Castelnau, Expéd. Part. Cent. Amér. Sud. 5: 22. 1851. Type. Peru. “Vulg. Pani−base d’un poison pour les flèches utilisé chez les Indiens Pebas−Hte. Amazone”, [1847], <italic>Castelnau s.n.</italic> (sterile) (lectotype designation effected by <xref ref-type="bibr" rid="B36">Krukoff and Moldenke 1939</xref>, pg. 338: P! [P00048602] which is annotated as <tp:taxon-name><tp:taxon-name-part taxon-name-part-type="genus" reg="Cocculus">Cocculus</tp:taxon-name-part> <tp:taxon-name-part taxon-name-part-type="species" reg="toxicoferus">toxicoferus</tp:taxon-name-part></tp:taxon-name> in the hand of Weddell and has the eight leaves mentioned by Krukoff and Moldenke. Moreover, this specimen was also annotated in 1939 by Moldenke as “Type”, photograph at NY!; presumed isolectotypes: F! [F-893667, frag.], P!). Peru, Florida, Río Putumayo, at mouth of Río Zubineta, forest, 200 m, Mar 1931–Apr 1931, (♂ fl), <italic>Klug 2042</italic> (epitype, designated here: MO!; isoepitypes: BM!, F!, GH!, K!, NY!, US!). Note: Following Art. 9.8 of the Melbourne Code (<xref ref-type="bibr" rid="B40">MacNeill et al. 2012</xref>), I am here designating an epitype to serve as an interpretative type of <tp:taxon-name><tp:taxon-name-part taxon-name-part-type="genus" reg="Cocculus">Cocculus</tp:taxon-name-part> <tp:taxon-name-part taxon-name-part-type="species" reg="toxicoferus">toxicoferus</tp:taxon-name-part></tp:taxon-name>, whose sterile condition makes it ambiguous for identification purposes. </comment></tp:nomenclature-citation><tp:nomenclature-citation><tp:taxon-name>
                <tp:taxon-name-part taxon-name-part-type="genus" reg="Chondrodendron">Chondrodendron</tp:taxon-name-part> <tp:taxon-name-part taxon-name-part-type="species" reg="toxicoferum">toxicoferum</tp:taxon-name-part></tp:taxon-name><comment>(Wedd.) Moldenke &amp; Krukoff, Brittonia 3(2): 338. 1938. Type: Based on <tp:taxon-name><tp:taxon-name-part taxon-name-part-type="genus" reg="Cocculus">Cocculus</tp:taxon-name-part> <tp:taxon-name-part taxon-name-part-type="species" reg="toxicoferus">toxicoferus</tp:taxon-name-part></tp:taxon-name> Wedd., in Castelnau Expéd. Part. Cent. Amér. Sud. 5: 22. 1851. </comment></tp:nomenclature-citation><tp:nomenclature-citation><tp:taxon-name>
                <tp:taxon-name-part taxon-name-part-type="genus" reg="Hyperbaena">Hyperbaena</tp:taxon-name-part> <tp:taxon-name-part taxon-name-part-type="species" reg="polyantha">polyantha</tp:taxon-name-part></tp:taxon-name><comment>Diels, Verh. Bot. Ver. Brand. 50: 73. 1908. Type: Brazil. Amazonas: Juruá Miry, Lago de Esperança, Aug 1901, (♂ fl), <italic>Ule 5631</italic> (lectotype designation effected by <xref ref-type="bibr" rid="B35">Krukoff and Moldenke 1938</xref>, pg. 23: B!, F neg. 4985]; isolectotypes: CORD! [image seen], F! [F-1014713, frag.], G!; K! [image seen], MG!, [image seen], NY! [NY00320584, frag.]). </comment></tp:nomenclature-citation><tp:nomenclature-citation><tp:taxon-name>
                <tp:taxon-name-part taxon-name-part-type="genus" reg="Chondrodendron">Chondrodendron</tp:taxon-name-part> <tp:taxon-name-part taxon-name-part-type="species" reg="polyanthum">polyanthum</tp:taxon-name-part></tp:taxon-name><comment>(Diels) Diels, in Engler, Pflanzenr. 4(94): 78. 1910. Type: Based on <tp:taxon-name><tp:taxon-name-part taxon-name-part-type="genus" reg="Hyperbaena">Hyperbaena</tp:taxon-name-part> <tp:taxon-name-part taxon-name-part-type="species" reg="polyantha">polyantha</tp:taxon-name-part></tp:taxon-name> Diels. </comment></tp:nomenclature-citation><tp:nomenclature-citation><tp:taxon-name><tp:taxon-name-part taxon-name-part-type="genus" reg="Chondrodendron"/><tp:taxon-name-part taxon-name-part-type="species" reg="bioccai"/></tp:taxon-name><comment>?<tp:taxon-name><tp:taxon-name-part taxon-name-part-type="genus" reg="Chondrodendron">Chondrodendron</tp:taxon-name-part> <tp:taxon-name-part taxon-name-part-type="species" reg="bioccai">bioccai</tp:taxon-name-part></tp:taxon-name> G. Lusina, Revista Mus. Paul. Univ. São Paulo II. 8: 227, figs 1–2. 1954. Type: Brazil? Locality unknown, collector unknown. </comment></tp:nomenclature-citation></tp:nomenclature-citation-list></tp:nomenclature><tp:treatment-sec sec-type="description" id="SECID0EOGFK"><title>Description.</title><p>Medium-sized understory <italic>lianas</italic> about 10–12 m tall; older stems more or less terete or less frequently flattened, then ca. 3 cm wide; bark greyish to dark brown, with shallow lengthwise fissures; branchlets brownish, greyish to silvery puberulent-strigillose. <italic>Leaves</italic>: blades 8–24 × 5–17 cm, narrowly to broadly ovate, chartaceous at all stages; surfaces discolorous, lustrous and glabrous adaxially, finely silvery tomentellous abaxially, sometimes creamish when older, indumentum mostly concealing the surface at all stages, base truncate, obtuse or shallowly cordate, apex acute or acuminate, long-acuminate when juvenile, 3–5(–7) palmati- or shortly plinerved, innermost pair of main veins acrodromous imperfect at all stages, midrib adaxially shallowly sunken at the base, becoming flat, conspicuously raised abaxially, secondary veins 2–3(–5) pairs, arising above the middle of the blade, raised on both surfaces, more conspicuous abaxially, veinlets slightly prominent adaxially, more conspicuous abaxially; petioles (2.7–)6–25 cm long, ridged, brownish to silvery strigillose-tomentellous or glabrate, distal pulvinus more conspicuous, rugulose, rounded, sometimes more or less flat adaxially. <italic>Staminate inflorescences</italic> solitary or fascicled, cauliflorous or axillary thyrsi, brownish, greyish or silvery strigillose-tomentellous, (trichomes spreading); axes, 10–42 cm long (less frequently simple dichasia arising in young terminal shoots, then the dichasia axes 2–4 cm long) (Fig. <xref ref-type="fig" rid="F26">26A</xref>), densely brown; primary branches 1.4–9.4 cm long, with several (2–4) branching orders, these laxly arranged; bracts 0.5–1.2 mm long, narrow ovate to ovate, concave, moderately fleshy, indumentum as on the inflorescence. <italic>Pistillate inflorescences</italic> solitary or fascicled, cauliflorous, moderately stout, few-flowered thyrsi (Fig. <xref ref-type="fig" rid="F27">27A</xref>), brownish strigillose- tomentellous; axes ca. 2.5 cm long; primary branches 0.7 cm long; bracts ca. 0.8 mm long, ovate, concave, moderately fleshy, glabrous adaxially, brown strigillose-tomentellous abaxially. <italic>Staminate flowers</italic> 1.6–2.4 mm long, greenish, green-yellowish or whitish; pedicels 1.6–6.0 mm long, mostly slender, ridged, indumentum as on staminate inflorescence; bracteoles 1–2, 0.2–0.6 × 0.1–0.4 mm, ovate, moderately fleshy, glabrous adaxially, greyish or silvery villous-tomentellous abaxially; sepals 6, glabrous adaxially, greyish or silvery villous-tomentellous abaxially; outer sepals 0.5–1.4 × 0.3–0.8 mm, narrowly ovate or elliptic, base truncate, apex obtuse; inner sepals 1.5–2.4 × 0.8–1.8 mm, elliptic, ovate, oblong or weakly obovate, base obtuse, cuneate or shortly clawed, apex acute or obtuse, tips mostly strongly reflexed past anthesis; petals 6, 0.7–1.6 × 0.6–1.1 mm, inner ones slightly smaller and narrower, obovate-trilobed or spatulate, weakly concave, membranous, glabrous adaxially, sparse silvery tomentellous abaxially, base cuneate or distinctly short- to long-clawed, lateral margins inflexed, partially clasping the filaments, apex obtuse or truncate; stamens (5)6, filaments 0.3–)0.7–1.4 mm long, clavate or clavate-sigmoid, free (shortly connate), glabrous adaxially, glabrous to mostly silvery tomentellous abaxially; anthers 0.3–0.6 mm long, erect or weakly incurved, especially when older, connective thicker adaxially and protruding as a hump (Fig. <xref ref-type="fig" rid="F26">26G</xref>) or as a keel at the base of thecae (also apically); thecae not separating apically and, for the most part, not immersed in the connective. <italic>Pistillate flowers</italic> ca. 2.1 mm long, green; pedicels ca. 1.1 mm long, ridged, brown strigillose-tomentellous; bracteoles 3, ca. 0.4 × 0.3 mm, ovate, fleshy, weakly concave, glabrous adaxially, brownish villose-tomentellous <!--PageBreak-->abaxially; sepals 6–9, weakly concave and slightly fleshy to fleshy, glabrous adaxially, brownish, greyish to silvery villous-tomentellous abaxially; outer sepals ca. 0.7 × 0.6 mm, ovate, base truncate, apex acute; middle sepals ca. 1.6 × 1.8 mm, ovate to broadly <!--PageBreak-->ovate, base truncate, apex acute, inner sepals ca. 2.0 × 1.3 mm, broadly ovate, obovate, spatulate, elliptic or rhombic, base obtuse or truncate, apex acute or rounded, tips strongly reflexed past anthesis; petals 3, ca. 1.6 × 1.5 mm, spatulate, membranous, weakly concave, glabrous adaxially, moderate silvery tomentellous abaxially, clawed at base, apex obtuse or retuse; carpels 3, ca. 0.7 × 0.7 mm, brown villous tomentellous; style ca. 0.7 mm long. <italic>Infructescences</italic> axes (2–)8 × 0.3–0.7cm, indumentum as on pistillate inflorescences; fruiting pedicels 1.3–3.5 mm long, terete, slender to moderately stout; <!--PageBreak-->carpophores 3.8–11.3 mm long, free or basally connate up to 1/3 of their lengths, claviform or terete, spreading or incurved distally, brown velutinous-hispidulous. <italic>Drupelets</italic> 1.8–2.1 × 0.9–1.3 cm, dull orange to yellowish when ripe, oblongoid, ellipsoid or subglobose (Fig. <xref ref-type="fig" rid="F27">27F</xref>), eccentrically attached, base attenuate or truncate, (shortly stipitate); stylar scar conspicuous; exocarp 0.6–0.8 mm thick, surface smooth, rugulose or weakly muriculate, silvery to greyish velutinous; mesocarp mucilaginous; endocarp 0.7–0.9 × 1.5–1.8 cm, papyraceous to chartaceous, smooth, with slightly prominent fibres or weakly rugulose throughout. <italic>Seeds</italic> with embryo 3.2–4 cm long, cotyledons equal.</p><fig id="F26" position="float" orientation="portrait"><label>Figure 26.</label><caption><p>
                <italic><tp:taxon-name><tp:taxon-name-part taxon-name-part-type="genus" reg="Curarea">Curarea</tp:taxon-name-part> <tp:taxon-name-part taxon-name-part-type="species" reg="toxicofera">toxicofera</tp:taxon-name-part></tp:taxon-name></italic> staminate plant: <bold>A</bold> flowering branch <bold>B</bold> detail of inflorescence <bold>C</bold> flower bud <bold>D</bold> inner sepal, adaxial surface <bold>E–F</bold> outer and inner petals, abaxial and latero-adaxial surfaces <bold>G–H</bold> outer stamens, lateral and abaxial surfaces (<bold>A–B</bold> based on <italic>Ule 5631</italic> <bold>C–H</bold> based on <italic>Encarnación 1094</italic>).</p></caption><graphic xmlns:xlink="http://www.w3.org/1999/xlink" xlink:href="phytokeys-100-009-g026.jpg" position="float" orientation="portrait" xlink:type="simple" id="oo_211324.jpg"/></fig><fig id="F27" position="float" orientation="portrait"><label>Figure 27.</label><caption><p>
                <italic><tp:taxon-name><tp:taxon-name-part taxon-name-part-type="genus" reg="Curarea">Curarea</tp:taxon-name-part> <tp:taxon-name-part taxon-name-part-type="species" reg="toxicofera">toxicofera</tp:taxon-name-part></tp:taxon-name></italic> pistillate plant: <bold>A</bold> flowering branch <bold>B</bold> flower bud <bold>C</bold> innermost sepal, adaxial surface <bold>D</bold> petals and carpels <bold>E</bold> petal abaxial surface <bold>F</bold> infructescence (<bold>A–E</bold> based on <italic>Gentry et al. 21624</italic> <bold>F</bold> based on <italic>Revilla et al. 2566</italic>).</p></caption><graphic xmlns:xlink="http://www.w3.org/1999/xlink" xlink:href="phytokeys-100-009-g027.jpg" position="float" orientation="portrait" xlink:type="simple" id="oo_211325.jpg"/></fig></tp:treatment-sec><tp:treatment-sec sec-type="distribution" id="SECID0EUKFK"><title>Distribution and ecology.</title><p>In north-western Amazonia, including the eastern slopes of the Andes in Peru (Fig. <xref ref-type="fig" rid="F25">25</xref>). The species commonly grows in periodically flooded forests, but also in non-flooded lowland forests and up to 350 (500) m in elevation. Flowering and fruiting material were collected all year round.</p></tp:treatment-sec><tp:treatment-sec sec-type="Common names and uses" id="SECID0E5KFK"><title>Common names and uses</title><p>(sterile specimens are indicated as st). <bold>Brazil</bold>: fruits edible (<italic>Fróes 26364</italic>). <bold>Colombia</bold>: “taufe-lleida” (<italic>Diaz 36</italic>, st); “Ñamitá” (en Karijona) (<italic>García-Barriga 14578</italic>, st); cure for fevers, antimalarial (<italic>Grassl 10076</italic>, st); said to be “formerly used by Karijona Indians in arrow-poison” (<xref ref-type="bibr" rid="B33">Krukoff and Barneby 1970</xref>) (<italic>Schultes 5526</italic>, st). <bold>Ecuador</bold>: to hunt wild animals, “ambi-huasca” (Quichua) (<italic>Cerón et al. 39668</italic>, st). <bold>Peru</bold>: “pani’ (<italic>Castelnau s.n.</italic>,1851); “abuta amarilla, “isaveño” (Huitoto) (<italic>Martin &amp; Lau-Cam 1266</italic>, st); “ampihuasca” (<italic>Mathias &amp; Taylor 3900</italic>, imm fr); “abuta amarilla” (<italic>Rimachi 10636</italic>, mat fr; <italic>Tina &amp; Tello 2066</italic>, ♂ fl); “sarívana” (<italic>Weiss 132</italic>, st); “ampihuasca”, medicinal (<italic>Woytkowski 108</italic>, st); “ampihuasca” (<italic>Woytkowski 5108</italic>, st); “abuta negra” (<italic>Rimachi 10503</italic>, st).</p></tp:treatment-sec><tp:treatment-sec sec-type="notes" id="SECID0EOMFK"><title>Note.</title><p>Sterile collections such as <italic>Fox 12</italic> (K), from Peru and <italic>Schultes 3522</italic> from Colombia, had previously been identified as <italic><tp:taxon-name><tp:taxon-name-part taxon-name-part-type="genus" reg="Chondrodendron">Chondrodendron</tp:taxon-name-part> <tp:taxon-name-part taxon-name-part-type="species" reg="toxicoferum">toxicoferum</tp:taxon-name-part></tp:taxon-name></italic> (= <italic><tp:taxon-name><tp:taxon-name-part taxon-name-part-type="genus" reg="Curarea">Curarea</tp:taxon-name-part> <tp:taxon-name-part taxon-name-part-type="species" reg="toxicofera">toxicofera</tp:taxon-name-part></tp:taxon-name></italic>) (<xref ref-type="bibr" rid="B33">Krukoff and Barneby 1970</xref>), the first being reported as “poison used for blow pipe” and the second as a source of curare with the common name of “sa pe pa” (Kofán) (<xref ref-type="bibr" rid="B33">Krukoff and Barneby 1970</xref>). Both specimens cannot be determined with certainty and are here tentatively identified as <italic><tp:taxon-name><tp:taxon-name-part taxon-name-part-type="genus" reg="Curarea">Curarea</tp:taxon-name-part></tp:taxon-name></italic> sp.</p></tp:treatment-sec><tp:treatment-sec sec-type="etymology" id="SECID0E4NFK"><title>Etymology.</title><p>Presumably in reference to the toxic effects attributed to the plant, as the type specimen was collected in the Pevas region, amongst the Yaguas who use the plant in the preparation of arrow poison (<xref ref-type="bibr" rid="B9">de Castelnau 1851</xref>: 22).</p></tp:treatment-sec><tp:treatment-sec sec-type="conservation status" id="SECID0EHOFK"><title>Conservation status.</title><p>The Extent of Occurrence (<abbrev xmlns:xlink="http://www.w3.org/1999/xlink" xlink:title="Extent of Occurrence" id="ABBRID0ENOFK" xlink:type="simple">EOO</abbrev>), based on 34 collections corresponding to 28 localities of <italic><tp:taxon-name><tp:taxon-name-part taxon-name-part-type="genus" reg="Curarea">C.</tp:taxon-name-part> <tp:taxon-name-part taxon-name-part-type="species" reg="toxicofera">toxicofera</tp:taxon-name-part></tp:taxon-name></italic>, is calculated as 419,469 km<sup>2</sup> and an Area of Occupancy (<abbrev xmlns:xlink="http://www.w3.org/1999/xlink" xlink:title="Area of Occupancy" id="ABBRID0E5OFK" xlink:type="simple">AOO</abbrev>) of 108 km<sup>2</sup>. The 28 localities correspond to 27 subpopulations, of which two are within protected areas in Ecuador and four subpopulations are found in private reserves near Iquitos, Peru. In addition the species is widespread across its distribution. Therefore, <italic><tp:taxon-name><tp:taxon-name-part taxon-name-part-type="genus" reg="Curarea">C.</tp:taxon-name-part> <tp:taxon-name-part taxon-name-part-type="species" reg="toxicofera">toxicofera</tp:taxon-name-part></tp:taxon-name></italic> is assigned a preliminary category of “Least Concern” (<abbrev xmlns:xlink="http://www.w3.org/1999/xlink" xlink:title="Least Concern" id="ABBRID0EPPFK" xlink:type="simple">LC</abbrev>).</p></tp:treatment-sec><tp:treatment-sec sec-type="discussion" id="SECID0ETPFK"><title>Discussion.</title><p>The typical form of <italic><tp:taxon-name><tp:taxon-name-part taxon-name-part-type="genus" reg="Curarea">C.</tp:taxon-name-part> <tp:taxon-name-part taxon-name-part-type="species" reg="toxicofera">toxicofera</tp:taxon-name-part></tp:taxon-name></italic> as circumscribed here, ranges from the Amazonian lowlands of Ecuador, Colombia, Peru and Brazil (including the sterile type specimen of <italic><tp:taxon-name><tp:taxon-name-part taxon-name-part-type="genus" reg="Cocculus">Cocculus</tp:taxon-name-part> <tp:taxon-name-part taxon-name-part-type="species" reg="toxicoferus">toxicoferus</tp:taxon-name-part></tp:taxon-name></italic> Wedd., <italic>Castelnau s.n.</italic>, Peru and the type of <italic><tp:taxon-name><tp:taxon-name-part taxon-name-part-type="genus" reg="Hyperbaena">Hyperbaena</tp:taxon-name-part> <tp:taxon-name-part taxon-name-part-type="species" reg="polyantha">polyantha</tp:taxon-name-part></tp:taxon-name></italic> Diels, <italic>Ule 5631</italic>, Brazil).</p><p>Individuals are frequently found in periodically flooded forests, but can also be found in non-flooded forests up to 500 m in elevation. Most have ovate leaves with 5 main veins and staminate and pistillate inflorescences with very short, brownish to greyish, appressed indumentum, but slightly longer (up to 0.3 mm long) and silvery or cream indumentum is also observed in specimens from the lower Amazon basin in Brazil (e.g. <italic>Prance 11272</italic>, <italic>Fróes 29639</italic> and <italic>Ducke 2134</italic>).</p><p>In the staminate condition, <italic><tp:taxon-name><tp:taxon-name-part taxon-name-part-type="genus" reg="Curarea">C.</tp:taxon-name-part> <tp:taxon-name-part taxon-name-part-type="species" reg="toxicofera">toxicofera</tp:taxon-name-part></tp:taxon-name></italic> is readily distinguished from <italic><tp:taxon-name><tp:taxon-name-part taxon-name-part-type="genus" reg="Curarea">C.</tp:taxon-name-part> <tp:taxon-name-part taxon-name-part-type="species" reg="tomentocarpa">tomentocarpa</tp:taxon-name-part></tp:taxon-name></italic> by its brown strigillose-tomentellous indumentum (<italic>vs.</italic> a rufescent to silvery hispidulous) and its larger flowers –they are the largest in the genus– with greyish to silvery villous-tomentellous, adpressed indumentum (<italic>vs.</italic> rufescent or silvery spreading indumentum). However, separation from <italic><tp:taxon-name><tp:taxon-name-part taxon-name-part-type="genus" reg="Curarea">C.</tp:taxon-name-part> <tp:taxon-name-part taxon-name-part-type="species" reg="iquitana">iquitana</tp:taxon-name-part></tp:taxon-name></italic> is more challenging and at present is distinguished by its slender pedicels in staminate flowers (vs. thicker in <italic><tp:taxon-name><tp:taxon-name-part taxon-name-part-type="genus" reg="Curarea">C.</tp:taxon-name-part> <tp:taxon-name-part taxon-name-part-type="species" reg="iquitana">iquitana</tp:taxon-name-part></tp:taxon-name></italic>). However, more field and taxonomic work remains to be done in order to be able to confidently match the staminate and pistillate specimens of the taxa involved.</p><p>
            <italic><tp:taxon-name><tp:taxon-name-part taxon-name-part-type="genus" reg="Chondrodendron">Chondrodendron</tp:taxon-name-part> <tp:taxon-name-part taxon-name-part-type="species" reg="bioccai">bioccai</tp:taxon-name-part></tp:taxon-name></italic> is here included in the synonymy with hesitation. As discussed by <xref ref-type="bibr" rid="B33">Krukoff and Barneby (1970)</xref>, the species appears to have been described from two collections (from the region of Rio Tiquiê and the region of Rio Uaupés by Biocca and Giacone, respectively). A holotype was not stated, two photographs (listed as Figs <xref ref-type="fig" rid="F15">15</xref>, <xref ref-type="fig" rid="F16">16</xref>, but published as Figs <xref ref-type="fig" rid="F1">1</xref>, <xref ref-type="fig" rid="F2">2</xref>) presumably of the original material were published in the protologue (<xref ref-type="bibr" rid="B38">Lusina 1954</xref>). <xref ref-type="bibr" rid="B33">Krukoff and Barneby (1970)</xref> hesitantly placed <italic><tp:taxon-name><tp:taxon-name-part taxon-name-part-type="genus" reg="Chondrodendron">Chondrodendron</tp:taxon-name-part> <tp:taxon-name-part taxon-name-part-type="species" reg="bioccai">bioccai</tp:taxon-name-part></tp:taxon-name></italic> as a synonym of <italic><tp:taxon-name><tp:taxon-name-part taxon-name-part-type="genus" reg="Chondrodendron">Chondrodendron</tp:taxon-name-part> <tp:taxon-name-part taxon-name-part-type="species" reg="toxicoferum">toxicoferum</tp:taxon-name-part></tp:taxon-name></italic> and later as a synonym of <italic><tp:taxon-name><tp:taxon-name-part taxon-name-part-type="genus" reg="Curarea">Curarea</tp:taxon-name-part> <tp:taxon-name-part taxon-name-part-type="species" reg="toxicofera">toxicofera</tp:taxon-name-part></tp:taxon-name></italic> (Barneby &amp; Krukoff, 1971). The repository of the type collection remains uncertain at the present time and hence the taxonomic identity cannot be established firmly.</p></tp:treatment-sec><tp:treatment-sec sec-type="material" id="SECID0ECVFK"><title>Selected specimens examined.</title><p>
            <bold>BRAZIL. Acre.</bold> Proje. RADAM-Sub-base de Cruzeiro do Sul-Ponto 7-Sb-18-ZD, 23 Feb 1976, (imm fr), <italic>Marinho 291</italic> (NY!). <bold>Amazonas</bold>: Paraná do Careiro (Boca do Solimões), (varzea, igapó do Lago Capitari), 8 Jun 1948 (♂ fl), <italic>Ducke 2134</italic> (COL!, GH!, NY!, R!); Mun. Eirunepe, Lago Dois Unidus, Ituxy, restinga, 30 Nov 1946, (♂ fl), <italic>Fróes 21802</italic>A (NY!); Beira do lago de Badajós, igapó, 24 Ago 1950, (imm fr), <italic>Fróes 26364</italic> (IAN!); Vicinity of Manaus, Igarapé Ipixuna, Lower Rio Negro opposite Manaus, Igapó, 1 Apr 1971, (♂ fl), <italic>Prance, et al. 11272</italic> (F!, MG!, NY!, US!). <bold>Rondônia</bold>: Esperança (ad ostium fluminis Javari), silva loco alto, high forest, 27 Oct 1945, (♂ fl bud), <italic>Ducke 1968</italic> (NY!, R!); Rio Machado, curso inferior, igapó, Jan 1981, (♂ fl), <italic>Goulding 1187</italic> (MG!).</p><p>
            <bold>COLOMBIA. Amazonas</bold>: Quebrada El Mochilero, afluente del Yarí, márgenes y zona de rebalse aluvial, 150 m, 24 Apr 1986, (imm fr), <italic>Galeano et al. 1135</italic> (COL!); Río Caquetá, La Pedrera, 1–4 Oct 1952, (st.), <italic>García-Barriga 14578</italic> (COL!, MO!); Puerto Nariño, Trocha de Panduro a San Martin, bosque no inundable, <named-content xmlns:xlink="http://www.w3.org/1999/xlink" content-type="dwc:verbatimCoordinates" xlink:type="simple"><named-content content-type="geo-json" specific-use="{&#34;type&#34;:&#34;Point&#34;,&#34;coordinates&#34;:[-70.333333,-3.833333]}" id="NCID0EHWFK" xlink:type="simple">03°50'S; 070°20'W</named-content></named-content>, 100 m, 24 Feb 1993, (♂ fl), <italic>Madriñán 702</italic> (MO!); Leticia, Parque Nacional Natural Amacayacu, Centro Administrativo Mata-matá (Inderena), a orillas de la quebrada Mata-matá en zona de várzea, <named-content xmlns:xlink="http://www.w3.org/1999/xlink" content-type="dwc:verbatimCoordinates" xlink:type="simple"><named-content content-type="geo-json" specific-use="{&#34;type&#34;:&#34;Point&#34;,&#34;coordinates&#34;:[-70.250000,-3.783333]}" id="NCID0ERWFK" xlink:type="simple">03°47'S; 070°15'W</named-content></named-content>, 100 m, 11 Mar 1991, (imm fr), <italic>Rudas et al. 1528</italic> (MO!); Corregimiento de Tarapacá; Caño Pupuña (afluente del Río Cotuhé), a las orillas del caño, <named-content xmlns:xlink="http://www.w3.org/1999/xlink" content-type="dwc:verbatimCoordinates" xlink:type="simple"><named-content content-type="geo-json" specific-use="{&#34;type&#34;:&#34;Point&#34;,&#34;coordinates&#34;:[-70.033333,-2.983333]}" id="NCID0E2WFK" xlink:type="simple">02°59'S; 070°02'W</named-content></named-content>, 100 m, 25 Jun 1991, (♂ fl), <italic>Rudas et al. 2512</italic> (MO!). <bold>Vaupés</bold>: Mayaca River, vicinity of Cachivera del Diablo and mouth of river, 300 m, 1 May 1943, (mat fr), <italic>Schultes 5526</italic> (AMES!).</p><p>
            <bold>ECUADOR. Napo</bold>: Rio Yasuni, periodically inundated forest, ca. 80 km upriver from Nuevo Rocafuerte, 225 m, 17 Sep 1977, (♂ fl bud &amp; fl), <italic>Foster 3722</italic> (F!). <bold>Orellana</bold>: Cantón Nuevo Rocafuerte Isla aproximadamente 10 Ha. entre la Laguna de Jatun Cocha, cerca del Río Yasuní, Parque Nacional Yasuní, Igapó, <named-content xmlns:xlink="http://www.w3.org/1999/xlink" content-type="dwc:verbatimCoordinates" xlink:type="simple"><named-content content-type="geo-json" specific-use="{&#34;type&#34;:&#34;Point&#34;,&#34;coordinates&#34;:[-75.466667,-0.016667]}" id="NCID0ERXFK" xlink:type="simple">00°01'S; 075°28'W</named-content></named-content>, 280 m, 17 Sep 1999, (st), <italic>Cerón et al. 39668</italic> (MO!). <bold>Pastaza</bold>: Curaray, SE of the airstrip, rain forest and <italic><tp:taxon-name><tp:taxon-name-part taxon-name-part-type="genus" reg="Mauritia">Mauritia</tp:taxon-name-part></tp:taxon-name></italic> várzea, understorey dominated of <tp:taxon-name><tp:taxon-name-part taxon-name-part-type="family">Melastomataceae</tp:taxon-name-part></tp:taxon-name>, <tp:taxon-name><tp:taxon-name-part taxon-name-part-type="family">Rubiaceae</tp:taxon-name-part></tp:taxon-name> and palms, <named-content xmlns:xlink="http://www.w3.org/1999/xlink" content-type="dwc:verbatimCoordinates" xlink:type="simple"><named-content content-type="geo-json" specific-use="{&#34;type&#34;:&#34;Point&#34;,&#34;coordinates&#34;:[-76.950000,-1.366667]}" id="NCID0EOYFK" xlink:type="simple">01°22'S; 076°57'W</named-content></named-content>, 250 m, 20 Mar 1980, (mat fr), <italic>Holm–Nielsen et al. 22169</italic> (AAU n.v., NY!). <bold>Sucumbíos</bold>: Lago Agrio, Reserva Cuyabeno, Río Cuyabeno, 2-3 km arriba de Laguna Grande, área inundada estacionalmente por aguas negras, <named-content xmlns:xlink="http://www.w3.org/1999/xlink" content-type="dwc:verbatimCoordinates" xlink:type="simple"><named-content content-type="geo-json" specific-use="{&#34;type&#34;:&#34;Point&#34;,&#34;coordinates&#34;:[-76.233333,0.000000]}" id="NCID0E1YFK" xlink:type="simple">00°00'S; 076°14'W</named-content></named-content>, 230 m, 16 Nov 1991, (♂ fl), <italic>Palacios et al. 9032</italic> (MO!); Río Zábalo, bosque húmedo tropical, bosque afectado por inundaciones de aguas negras, <named-content xmlns:xlink="http://www.w3.org/1999/xlink" content-type="dwc:verbatimCoordinates" xlink:type="simple"><named-content content-type="geo-json" specific-use="{&#34;type&#34;:&#34;Point&#34;,&#34;coordinates&#34;:[-75.750000,-0.366667]}" id="NCID0EEZFK" xlink:type="simple">00°22'S; 075°45'W</named-content></named-content>, 230 m, 22 Nov 1991, (imm fr), <italic>Palacios et al. 9493</italic> (MO!, NY!).</p><p>
            <bold>PERU. Loreto</bold>: Yanamono, campamento Explorama Lodge, terreno de altura, <named-content xmlns:xlink="http://www.w3.org/1999/xlink" content-type="dwc:verbatimCoordinates" xlink:type="simple"><named-content content-type="geo-json" specific-use="{&#34;type&#34;:&#34;Point&#34;,&#34;coordinates&#34;:[-72.750000,-3.416667]}" id="NCID0ESZFK" xlink:type="simple">03°25'S; 072°45'W</named-content></named-content>, 120 m, 31 May 1979, (mat fr), <italic>Díaz et al. 1187</italic> (MO!); Requena, Caño Yarina, a 300 m de la Base Yarina en la Zona Reservada del Río Pacaya, margen izquierda del Río Ucayali, bosque inundable, 6 Apr 1977, (♂ fl), <italic>Encarnación 1094</italic> (G!, MO!, NY!, US!); Rio Itaya, inundated tahuampa forest, [<named-content xmlns:xlink="http://www.w3.org/1999/xlink" content-type="dwc:verbatimCoordinates" xlink:type="simple"><named-content content-type="geo-json" specific-use="{&#34;type&#34;:&#34;Point&#34;,&#34;coordinates&#34;:[-73.250000,-3.766667]}" id="NCID0E5ZFK" xlink:type="simple">03°46'S; 073°15'W</named-content></named-content>], 120 m, 20 Mar 1977, (♂ fl), <italic>Gentry et al. 18505</italic> (F!, MO!, NY!); Maynas, tahuampa near Río Amazonas between Punchana and Santa Clara de Nanay, outskirts of Iquitos, 120 m, 3 Feb 1978, (♀ fl &amp; imm fr), <italic>Gentry et al. 21624</italic> (F!, MO!); Alto Amazonas, Balsapuerto (lower Rio Huallaga basin); dense forest, [<named-content xmlns:xlink="http://www.w3.org/1999/xlink" content-type="dwc:verbatimCoordinates" xlink:type="simple"><named-content content-type="geo-json" specific-use="{&#34;type&#34;:&#34;Point&#34;,&#34;coordinates&#34;:[-76.550000,-5.816667]}" id="NCID0EK1FK" xlink:type="simple">05°49'S; 76°33'W</named-content></named-content>], 150–350 m, 28–30 Aug 1929, (♂ fl), <italic>Killip &amp; Smith 28665</italic> (F!, NY!); Alto Amazonas, Fortaleza, near Yurimaguas, [<named-content xmlns:xlink="http://www.w3.org/1999/xlink" content-type="dwc:verbatimCoordinates" xlink:type="simple"><named-content content-type="geo-json" specific-use="{&#34;type&#34;:&#34;Point&#34;,&#34;coordinates&#34;:[-76.116667,-5.900000]}" id="NCID0EU1FK" xlink:type="simple">05°54'S; 76°07'W</named-content></named-content>], 140 m, Nov 1932, (♂ fl), <italic>Klug 2782</italic> (BM!, F!, G!, GH!, K!, MO, NY!, US!); Distrito Las Amazonas, Quebrada Sucusari, bosque maduro en tierra firme, camino de ACEER hacia el Napo, <named-content xmlns:xlink="http://www.w3.org/1999/xlink" content-type="dwc:verbatimCoordinates" xlink:type="simple"><named-content content-type="geo-json" specific-use="{&#34;type&#34;:&#34;Point&#34;,&#34;coordinates&#34;:[-72.916667,-3.250000]}" id="NCID0E51FK" xlink:type="simple">03°15'S; 072°55'W</named-content></named-content>, 140 m, 4 Feb 1996, (♂ fl), <italic>Ortiz et al. 157</italic> (MO!); Distrito Iquitos, Rio Itaya, San Juan de Muniches, borde de purma, 16 Oct 1976, (mat fr), <italic>Revilla &amp; Carillo 1501</italic> (F!, MO!, NY!); Indiana, Yanamono, Explorama Lodge, Bosque inundable estacional (aguas blancas), 106 m, <named-content xmlns:xlink="http://www.w3.org/1999/xlink" content-type="dwc:verbatimCoordinates" xlink:type="simple"><named-content content-type="geo-json" specific-use="{&#34;type&#34;:&#34;Point&#34;,&#34;coordinates&#34;:[-72.833333,-3.466667]}" id="NCID0EK2FK" xlink:type="simple">03°28'S; 072°50'W</named-content></named-content>, 19 Feb 1989, (♂ fl), <italic>Vásquez &amp; Jaramillo 11714</italic> (MO!); Explor Napo Camp at Río Sucusari, primary forest, flooded forest, collected from canoe along Río Sucusari, <named-content xmlns:xlink="http://www.w3.org/1999/xlink" content-type="dwc:verbatimCoordinates" xlink:type="simple"><named-content content-type="geo-json" specific-use="{&#34;type&#34;:&#34;Point&#34;,&#34;coordinates&#34;:[-72.916667,-3.333333]}" id="NCID0EU2FK" xlink:type="simple">03°20'S; 072°55'W</named-content></named-content>, 120 m, 22 Mar 1996, (♂ fl buds &amp; fl), <italic>van der Werff &amp; Vásquez 13990</italic> (MO!). <bold>Ucayali</bold>: Prov. Coronel Portillo, Distrito Calleria, Quebrada Pumayacu, margen izquierda del Río Utiquinia, al. borde de la quebrada, en bosque alto, 150–175 m, <named-content xmlns:xlink="http://www.w3.org/1999/xlink" content-type="dwc:verbatimCoordinates" xlink:type="simple"><named-content content-type="geo-json" specific-use="{&#34;type&#34;:&#34;Point&#34;,&#34;coordinates&#34;:[-74.250000,-8.150000]}" id="NCID0EA3FK" xlink:type="simple">08°09'S; 074°15'W</named-content></named-content>, 13 Ma 2003, (♂ fl bud &amp; fl), <italic>Schunke 15323</italic> (F n.v., MO!).</p><p>
            <bold>VENEZUELA. Amazonas</bold>: Embanchure du Guaviare, Plantes du Haut Orenoque, 1887, (♂ fl), <italic>Gaillard 184</italic> (P!); Forest immediately behind “El Tobogan de La Selva” camping area; 35 km south of Puerto Ayacucho, 85 m, 21 Feb 1979, (st), <italic>Plowman 7712</italic> (F!).</p></tp:treatment-sec><tp:treatment-sec><!--Section generated to contain objects referenced in tp:taxon-treatment.--><fig id="F25" position="float" orientation="portrait"><label>Figure 25.</label><caption><p>Geographic distribution of <italic><tp:taxon-name><tp:taxon-name-part taxon-name-part-type="genus" reg="Curarea">Curarea</tp:taxon-name-part> <tp:taxon-name-part taxon-name-part-type="species" reg="tomentocarpa">tomentocarpa</tp:taxon-name-part></tp:taxon-name></italic> and <italic><tp:taxon-name><tp:taxon-name-part taxon-name-part-type="genus" reg="Curarea">C.</tp:taxon-name-part> <tp:taxon-name-part taxon-name-part-type="species" reg="toxicofera">toxicofera</tp:taxon-name-part></tp:taxon-name></italic>.</p></caption><graphic xmlns:xlink="http://www.w3.org/1999/xlink" xlink:href="phytokeys-100-009-g025.jpg" position="float" orientation="portrait" xlink:type="simple" id="oo_211322.jpg"/></fig><fig id="F15" position="float" orientation="portrait"><label>Figure 15.</label><caption><p>
                <italic><tp:taxon-name><tp:taxon-name-part taxon-name-part-type="genus" reg="Curarea">Curarea</tp:taxon-name-part> <tp:taxon-name-part taxon-name-part-type="species" reg="crassa">crassa</tp:taxon-name-part></tp:taxon-name></italic> staminate plant: <bold>A</bold> flowering branch <bold>B</bold> detail of inflorescence <bold>C</bold> flower bud <bold>D</bold> inner sepal, adaxial surface <bold>E–F</bold> outer and inner petals, abaxial views <bold>G–H</bold> outer stamens, abaxial-lateral surfaces (based on <italic>Thomas et al. 10900</italic>).</p></caption><graphic xmlns:xlink="http://www.w3.org/1999/xlink" xlink:href="phytokeys-100-009-g015.jpg" position="float" orientation="portrait" xlink:type="simple" id="oo_211312.jpg"/></fig><fig id="F16" position="float" orientation="portrait"><label>Figure 16.</label><caption><p>
                <italic><tp:taxon-name><tp:taxon-name-part taxon-name-part-type="genus" reg="Curarea">Curarea</tp:taxon-name-part> <tp:taxon-name-part taxon-name-part-type="species" reg="crassa">crassa</tp:taxon-name-part></tp:taxon-name></italic> pistillate plant: <bold>A</bold> fruiting branch <bold>B</bold> innermost sepal, adaxial surface <bold>C</bold> petal, abaxial surface <bold>D</bold> carpels (based on <italic>Jardim et al. 609</italic>).</p></caption><graphic xmlns:xlink="http://www.w3.org/1999/xlink" xlink:href="phytokeys-100-009-g016.jpg" position="float" orientation="portrait" xlink:type="simple" id="oo_211313.jpg"/></fig><fig id="F1" position="float" orientation="portrait"><label>Figure 1.</label><caption><p>Schematic representation of affinities and drupelet: <bold>A</bold> phylogenetic affinities of <italic><tp:taxon-name><tp:taxon-name-part taxon-name-part-type="genus" reg="Curarea">Curarea</tp:taxon-name-part></tp:taxon-name></italic> and related taxa, modified from <xref ref-type="bibr" rid="B50">Ortiz et al. 2016</xref>, three asterisks (***) indicate 100% support in all analyses in the referred study <bold>B</bold> schematic illustration of a <italic><tp:taxon-name><tp:taxon-name-part taxon-name-part-type="genus" reg="Curarea">Curarea</tp:taxon-name-part></tp:taxon-name></italic> drupelet showing the length and width planes measured, ca./abbrev&gt; = carpophore, <abbrev xmlns:xlink="http://www.w3.org/1999/xlink" xlink:title="fruiting pedicel" id="ABBRID0EEMAE" xlink:type="simple">frpe</abbrev> = fruiting pedicel, <abbrev xmlns:xlink="http://www.w3.org/1999/xlink" xlink:title="remnant of style" id="ABBRID0EIMAE" xlink:type="simple">rs</abbrev> = remnant of style.</p></caption><graphic xmlns:xlink="http://www.w3.org/1999/xlink" xlink:href="phytokeys-100-009-g001.jpg" position="float" orientation="portrait" xlink:type="simple" id="oo_211298.jpg"/></fig><fig id="F2" position="float" orientation="portrait"><label>Figure 2.</label><caption><p>Transversal sections of stem of <italic><tp:taxon-name><tp:taxon-name-part taxon-name-part-type="genus" reg="Curarea">Curarea</tp:taxon-name-part></tp:taxon-name></italic>: <bold>A</bold> relatively round stem of <italic><tp:taxon-name><tp:taxon-name-part taxon-name-part-type="genus" reg="Curarea">C.</tp:taxon-name-part> <tp:taxon-name-part taxon-name-part-type="uncertainty-rank">aff.</tp:taxon-name-part> <tp:taxon-name-part taxon-name-part-type="species" reg="tomentocarpa">tomentocarpa</tp:taxon-name-part></tp:taxon-name></italic> (<italic>Ortiz 197</italic>), showing wide rays <bold>B</bold> flattened stem of <italic><tp:taxon-name><tp:taxon-name-part taxon-name-part-type="genus" reg="Curarea">C.</tp:taxon-name-part> <tp:taxon-name-part taxon-name-part-type="species" reg="tecunarum">tecunarum</tp:taxon-name-part></tp:taxon-name></italic> (<italic>Ortiz &amp; Vásquez 214</italic>) showing successive partial rings. Scale bar: 0.5 cm (<bold>A</bold>); 1.7 cm (<bold>B</bold>).</p></caption><graphic xmlns:xlink="http://www.w3.org/1999/xlink" xlink:href="phytokeys-100-009-g002.jpg" position="float" orientation="portrait" xlink:type="simple" id="oo_211299.jpg"/></fig></tp:treatment-sec><ref-list><ref id="B36"><mixed-citation xmlns:xlink="http://www.w3.org/1999/xlink" xlink:type="simple">
          <person-group><name name-style="western"><surname>Krukoff</surname><given-names>BA</given-names></name><name name-style="western"><surname>Moldenke</surname><given-names>HN</given-names></name></person-group> (<year>1939</year>) A new name for <italic><tp:taxon-name><tp:taxon-name-part taxon-name-part-type="genus">Cocculus</tp:taxon-name-part> <tp:taxon-name-part taxon-name-part-type="species">toxicoferus</tp:taxon-name-part></tp:taxon-name></italic> Wedd. Brittonia 3(2): 338. <ext-link xlink:type="simple" ext-link-type="doi" xlink:href="10.2307/2804824">https://doi.org/10.2307/2804824</ext-link></mixed-citation></ref><ref id="B40"><mixed-citation xmlns:xlink="http://www.w3.org/1999/xlink" xlink:type="simple">
          <person-group><name name-style="western"><surname>MacNeill</surname><given-names>J</given-names></name><name name-style="western"><surname>Barrie</surname><given-names>FR</given-names></name><name name-style="western"><surname>Buck</surname><given-names>WR</given-names></name><name name-style="western"><surname>Demoulin</surname><given-names>V</given-names></name><name name-style="western"><surname>Greuter</surname><given-names>W</given-names></name><name name-style="western"><surname>Hawksworth</surname><given-names>DL</given-names></name><name name-style="western"><surname>Herendeen</surname><given-names>PS</given-names></name><name name-style="western"><surname>Knapp</surname><given-names>S</given-names></name><name name-style="western"><surname>Marhold</surname><given-names>K</given-names></name><name name-style="western"><surname>Prado</surname><given-names>J</given-names></name><name name-style="western"><surname>Prud’homme van Reine</surname><given-names>WF</given-names></name><name name-style="western"><surname>Smith</surname><given-names>JF</given-names></name><name name-style="western"><surname>Wiersema</surname><given-names>JH</given-names></name><name name-style="western"><surname>Turland</surname><given-names>NJ</given-names></name></person-group> (<year>2012</year>) International Code of Nomenclature for Agae, <tp:taxon-name><tp:taxon-name-part taxon-name-part-type="kingdom">Fungi</tp:taxon-name-part></tp:taxon-name>, and Plants (Melbourne Code): adopted by the Eighteenth International Botanical Congress Melbourne, Australia, July 2011. Regnum Vegetabile 154. Koeltz Scientific Books. <ext-link xlink:type="simple" ext-link-type="uri" xlink:href="http://www.iapt-taxon.org/nomen/main">http://www.iapt-taxon.org/nomen/main</ext-link> [accessed 10.02.2018]</mixed-citation></ref><ref id="B35"><mixed-citation xmlns:xlink="http://www.w3.org/1999/xlink" xlink:type="simple">
          <person-group><name name-style="western"><surname>Krukoff</surname><given-names>BA</given-names></name><name name-style="western"><surname>Moldenke</surname><given-names>HN</given-names></name></person-group> (<year>1938</year>) <article-title>Studies of American <tp:taxon-name><tp:taxon-name-part taxon-name-part-type="family">Menispermaceae</tp:taxon-name-part></tp:taxon-name> with special reference to species used in preparation of arrow-poisons.</article-title> <source>Brittonia</source> <volume>3</volume>(<issue>1</issue>): <fpage>1</fpage>–<lpage>74</lpage>. <ext-link xlink:type="simple" ext-link-type="doi" xlink:href="10.2307/2804992">https://doi.org/10.2307/2804992</ext-link></mixed-citation></ref><ref id="B33"><mixed-citation xmlns:xlink="http://www.w3.org/1999/xlink" xlink:type="simple">
          <person-group><name name-style="western"><surname>Krukoff</surname><given-names>BA</given-names></name><name name-style="western"><surname>Barneby</surname><given-names>RC</given-names></name></person-group> (<year>1970</year>) <article-title>Supplementary notes on American <tp:taxon-name><tp:taxon-name-part taxon-name-part-type="family">Menispermaceae</tp:taxon-name-part></tp:taxon-name> – VI.</article-title> <source>Memoirs of the New York Botanical Garden</source> <volume>20</volume>(<issue>2</issue>): <fpage>1</fpage>–<lpage>70</lpage>.</mixed-citation></ref><ref id="B9"><mixed-citation xmlns:xlink="http://www.w3.org/1999/xlink" xlink:type="simple">
          <person-group><name name-style="western"><surname>de Castelnau</surname><given-names>F</given-names></name></person-group> (<year>1851</year>) <article-title>Expedition dans les parties centrales de l’Amerique du Sud. De Rio de Janeiro a Lima, et de Lima au Para. 1843–1847.</article-title> <source>Histoire du Voyage</source> <volume>5</volume>: <fpage>1</fpage>–<lpage>166</lpage>.</mixed-citation></ref><ref id="B50"><mixed-citation xmlns:xlink="http://www.w3.org/1999/xlink" xlink:type="simple">
          <person-group><name name-style="western"><surname>Ortiz</surname><given-names>RdC</given-names></name><name name-style="western"><surname>Wang</surname><given-names>W</given-names></name><name name-style="western"><surname>Jacques</surname><given-names>FMB</given-names></name><name name-style="western"><surname>Chen</surname><given-names>Z-D</given-names></name></person-group> (<year>2016</year>) <article-title>Phylogeny and a revised tribal classification of <tp:taxon-name><tp:taxon-name-part taxon-name-part-type="family">Menispermaceae</tp:taxon-name-part></tp:taxon-name> (moonseed family) based on molecular and morphological data.</article-title> <source>Taxon</source> <volume>65</volume>(<issue>6</issue>): <fpage>1288</fpage>–<lpage>1312</lpage>. <ext-link xlink:type="simple" ext-link-type="doi" xlink:href="10.12705/656.5">https://doi.org/10.12705/656.5</ext-link></mixed-citation></ref><ref id="B38"><mixed-citation xmlns:xlink="http://www.w3.org/1999/xlink" xlink:type="simple">
          <person-group><name name-style="western"><surname>Lusina</surname><given-names>G</given-names></name></person-group> (<year>1954</year>) <article-title>Descrição do <italic><tp:taxon-name><tp:taxon-name-part taxon-name-part-type="genus">Chondrodendron</tp:taxon-name-part> <tp:taxon-name-part taxon-name-part-type="species">bioccai</tp:taxon-name-part></tp:taxon-name></italic>, Menispermáceae usada pelos índios Maku do Alto Rio Negro (Amazonas) na preparação do Curare. Revista do Museu Paulista. Universidade de São Paulo II.</article-title> <volume>8</volume>: <fpage>227</fpage>–<lpage>228</lpage>.</mixed-citation></ref></ref-list></tp:taxon-treatment>
